# Supplementary material for: 3-Bromo-4-dibenzyl­amino-5-methoxy­furan-2(5H)-one
Source: Acta Crystallogr Sect E Struct Rep Online. 2010 Mar 6;66(Pt 4):o769. doi: 10.1107/S1600536810008007 (PMC2983877; doi:10.1107/S1600536810008007)
Supplement: Supplementary file 1 [file e-66-0o769-sup1.cif]

##############################################################################
###                                                                        ###
###        Electronic paper (Acta Crystallographica Section E)             ###
###                                                                        ###
##############################################################################
#                                                                            #
# This CIF contains the data in a paper accepted for publication in Acta     #
# Crystallographica Section E. It conforms to the requirements of Notes      #
# for Authors for Section E, and has been peer reviewed under the auspices   #
# of the IUCr Commission on Journals.                                        #
#                                                                            #
# Full details of the Crystallographic Information File format               #
# are given in the paper "The Crystallographic Information File (CIF):       #
# a New Standard Archive File for Crystallography" by S. R. Hall, F. H.      #
# Allen and I. D. Brown [Acta Cryst. (1991), A47, 655-685].                  #
#                                                                            #
# The current version of the core CIF dictionary is obtainable from          #
# ftp://ftp.iucr.org/pub/cif_core.dic. The current version number is 2.4.    #
#                                                                            #
# Software is freely available for graphical display of the structure(s) in  #
# this CIF.  For information consult the CIF home page http://www.iucr.org/  #
# cif/home.html                                                              #
#                                                                            #
# This file may be used for bona fide research purposes within the           #
# scientific community so long as proper attribution is given to the journal # 
# article from which it was obtained.                                        #
#                                                                            #
##############################################################################
                                             
data_global
_audit_creation_method     SHELXL-97
_journal_date_recd_electronic     2010-01-30
_journal_date_accepted     2010-03-02
_journal_name_full     'Acta Crystallographica, Section E'
_journal_year     2010
_journal_volume     66
_journal_issue      4
_journal_page_first     o769
_journal_page_last     o769
_journal_paper_category     QO
_journal_coeditor_code     XU2724
_publ_contact_author_name     'Zhao-Yang, Wang'
_publ_contact_author_address
;
School of Chemistry and Environment
South China Normal University
Guangzhou 510006
People's Republic of China
;
_publ_contact_author_email     'wangwangzhaoyang@tom.com'
_publ_contact_author_fax     '86 20 39310187'
_publ_contact_author_phone     '86 20 39310258'
_publ_section_title
;
3-Bromo-4-dibenzylamino-5-methoxyfuran-2(5<i>H</i>)-one
;
loop_
    _publ_author_name
    _publ_author_footnote
    _publ_author_address
    'Jian-Hua Fu' .
;
School of Chemistry and Environment
South China Normal University
Guangzhou 510006
People's Republic of China
;
    'Zhao-Yang Li' .
;
School of Chemistry and Environment
South China Normal University
Guangzhou 510006
People's Republic of China
;
    'Zhao-Yang Wang' .
;
School of Chemistry and Environment
South China Normal University
Guangzhou 510006
People's Republic of China
;
    'Rui-Rong Ye' .
;
School of Chemistry and Environment
South China Normal University
Guangzhou 510006
People's Republic of China
;
data_I
_audit_creation_method     SHELXL-97
_chemical_name_systematic
;
3-Bromo-4-dibenzylamino-5-methoxyfuran-2(5<i>H</i>)-one
;
_chemical_name_common     ?
_chemical_formula_moiety     'C19 H18 Br N O3'
_chemical_formula_sum     'C19 H18 Br N O3'
_chemical_formula_iupac     'C19 H18 Br N O3'
_chemical_formula_weight     388.25
_chemical_melting_point     ?
_symmetry_cell_setting     'Orthorhombic'
_symmetry_space_group_name_H-M     'P b c a'
_symmetry_space_group_name_Hall     '-P 2ac 2ab'
loop_
    _symmetry_equiv_pos_as_xyz
    'x, y, z'
    '-x+1/2, -y, z+1/2'
    '-x, y+1/2, -z+1/2'
    'x+1/2, -y+1/2, -z'
    '-x, -y, -z'
    'x-1/2, y, -z-1/2'
    'x, -y-1/2, z-1/2'
    '-x-1/2, y-1/2, z'
_cell_length_a     15.756(2)
_cell_length_b     11.2475(14)
_cell_length_c     19.779(3)
_cell_angle_alpha     90.00
_cell_angle_beta     90.00
_cell_angle_gamma     90.00
_cell_volume     3505.2(8)
_cell_formula_units_Z     8
_cell_measurement_reflns_used     2798
_cell_measurement_theta_min     2.45
_cell_measurement_theta_max     21.18
_cell_measurement_temperature     298(2)
_exptl_crystal_description     block
_exptl_crystal_colour     colourless
_exptl_crystal_size_max     0.23
_exptl_crystal_size_mid     0.20
_exptl_crystal_size_min     0.16
_exptl_crystal_density_diffrn     1.471
_exptl_crystal_density_meas     ?
_exptl_crystal_density_method     'not measured'
_exptl_crystal_F_000     1584
_exptl_absorpt_coefficient_mu     2.361
_exptl_absorpt_correction_type     multi-scan
_exptl_absorpt_process_details     '(SADABS; Sheldrick, 1996)'
_exptl_absorpt_correction_T_min     0.6127
_exptl_absorpt_correction_T_max     0.7038
_exptl_special_details
;
^1^H NMR  (400 MHz, CDCl~3~, TMS):
3.52 (3H, <i>s</i>, CH, CH~3~), 4.53 (2H, <i>d</i>, CH, CH~2~),
4.90 (2H, <i>d</i>, CH, CH~2~), 5.74 (1H, <i>s</i>, CH),
7.21-7.42 (10H, <i>m</i>, CH, Ar-H);
;
_diffrn_ambient_temperature     298(2)
_diffrn_radiation_type     MoK\a
_diffrn_radiation_wavelength     0.71073
_diffrn_radiation_source     'fine-focus sealed tube'
_diffrn_radiation_monochromator     graphite
_diffrn_measurement_device_type     'Bruker APEXII area-detector diffractometer'
_diffrn_measurement_method     '\f and \w scan'
_diffrn_detector_area_resol_mean     ?
_diffrn_reflns_number     18029
_diffrn_reflns_av_R_equivalents     0.0538
_diffrn_reflns_av_sigmaI/netI     0.0432
_diffrn_reflns_theta_min     2.06
_diffrn_reflns_theta_max     26.00
_diffrn_reflns_theta_full     26.00
_diffrn_measured_fraction_theta_max     1.000
_diffrn_measured_fraction_theta_full     1.000
_diffrn_reflns_limit_h_min     -19
_diffrn_reflns_limit_h_max     18
_diffrn_reflns_limit_k_min     -13
_diffrn_reflns_limit_k_max     13
_diffrn_reflns_limit_l_min     -10
_diffrn_reflns_limit_l_max     24
_diffrn_standards_number     0
_diffrn_standards_interval_count     ?
_diffrn_standards_interval_time     ?
_diffrn_standards_decay_%     ?
_refine_special_details
;
 Refinement of F^2^ against ALL reflections.  The weighted R-factor wR and
 goodness of fit S are based on F^2^, conventional R-factors R are based
 on F, with F set to zero for negative F^2^. The threshold expression of
 F^2^ > 2sigma(F^2^) is used only for calculating R-factors(gt) etc. and is
 not relevant to the choice of reflections for refinement.  R-factors based
 on F^2^ are statistically about twice as large as those based on F, and R-
 factors based on ALL data will be even larger.
;
_reflns_number_total     3429
_reflns_number_gt     2028
_reflns_threshold_expression     I>2sigma(I)
_refine_ls_structure_factor_coef     Fsqd
_refine_ls_matrix_type     full
_refine_ls_R_factor_all     0.0844
_refine_ls_R_factor_gt     0.0355
_refine_ls_wR_factor_gt     0.0713
_refine_ls_wR_factor_ref     0.0893
_refine_ls_goodness_of_fit_ref     0.996
_refine_ls_restrained_S_all     0.996
_refine_ls_number_reflns     3429
_refine_ls_number_parameters     218
_refine_ls_number_restraints     0
_refine_ls_hydrogen_treatment     constr
_refine_ls_weighting_scheme     calc
_refine_ls_weighting_details
         'calc w=1/[\s^2^(Fo^2^)+(0.0297P)^2^+1.9449P] where P=(Fo^2^+2Fc^2^)/3'
_atom_sites_solution_hydrogens     geom
_atom_sites_solution_primary     direct
_atom_sites_solution_secondary     difmap
_refine_ls_shift/su_max     0.002
_refine_ls_shift/su_mean     0.000
_refine_diff_density_max     0.299
_refine_diff_density_min     -0.274
_refine_ls_extinction_method     none
_refine_ls_extinction_coef     ?
loop_
    _atom_type_symbol
    _atom_type_description
    _atom_type_scat_dispersion_real
    _atom_type_scat_dispersion_imag
    _atom_type_scat_source
    'C' 'C' 0.0033 0.0016
                         'International Tables Vol C Tables 4.2.6.8 and 6.1.1.4'
    'H' 'H' 0.0000 0.0000
                         'International Tables Vol C Tables 4.2.6.8 and 6.1.1.4'
    'N' 'N' 0.0061 0.0033
                         'International Tables Vol C Tables 4.2.6.8 and 6.1.1.4'
    'O' 'O' 0.0106 0.0060
                         'International Tables Vol C Tables 4.2.6.8 and 6.1.1.4'
    'Br' 'Br' -0.2901 2.4595
                         'International Tables Vol C Tables 4.2.6.8 and 6.1.1.4'
_computing_data_collection     'APEX2 (Bruker, 2008)'
_computing_cell_refinement     'SAINT (Bruker, 2008)'
_computing_data_reduction     'SAINT (Bruker, 2008)'
_computing_structure_solution     'SHELXS97 (Sheldrick, 2008)'
_computing_structure_refinement     'SHELXL97 (Sheldrick, 2008)'
_computing_molecular_graphics     'ORTEP-3 for Windows (Farrugia, 1997)'
_computing_publication_material     'SHELXL97 (Sheldrick, 2008)'
loop_
    _atom_site_type_symbol
    _atom_site_label
    _atom_site_fract_x
    _atom_site_fract_y
    _atom_site_fract_z
    _atom_site_U_iso_or_equiv
    _atom_site_adp_type
    _atom_site_calc_flag
    _atom_site_refinement_flags
    _atom_site_occupancy
    _atom_site_disorder_assembly
    _atom_site_disorder_group
    Br Br1 0.09981(2) 1.14889(3) 0.35209(2) 0.07708(16) Uani d . 1 . .
    C C9 0.24254(19) 0.8956(3) 0.36299(14) 0.0447(7) Uani d . 1 . .
    C C5 0.29710(17) 0.8590(3) 0.16073(14) 0.0440(7) Uani d . 1 . .
    C C8 0.25104(19) 0.9658(3) 0.29832(14) 0.0506(8) Uani d . 1 . .
    H H8A 0.2423 1.0493 0.3083 0.061 Uiso calc R 1 . .
    H H8B 0.3085 0.9570 0.2815 0.061 Uiso calc R 1 . .
    C C6 0.3624(2) 0.7779(3) 0.15594(17) 0.0689(10) Uani d . 1 . .
    H H6 0.3598 0.7075 0.1805 0.083 Uiso calc R 1 . .
    C C7 0.22153(18) 0.8294(2) 0.20442(15) 0.0495(8) Uani d . 1 . .
    H H7A 0.1754 0.8027 0.1757 0.059 Uiso calc R 1 . .
    H H7B 0.2365 0.7644 0.2344 0.059 Uiso calc R 1 . .
    C C10 0.1799(2) 0.8127(3) 0.37322(17) 0.0618(9) Uani d . 1 . .
    H H10 0.1395 0.7997 0.3398 0.074 Uiso calc R 1 . .
    C C4 0.3031(2) 0.9608(3) 0.12329(18) 0.0674(10) Uani d . 1 . .
    H H4 0.2598 1.0168 0.1252 0.081 Uiso calc R 1 . .
    C C14 0.3011(2) 0.9133(3) 0.41324(17) 0.0625(9) Uani d . 1 . .
    H H14 0.3436 0.9696 0.4072 0.075 Uiso calc R 1 . .
    C C11 0.1764(2) 0.7486(3) 0.43241(19) 0.0750(11) Uani d . 1 . .
    H H11 0.1335 0.6928 0.4388 0.090 Uiso calc R 1 . .
    C C13 0.2981(3) 0.8493(4) 0.47231(18) 0.0828(12) Uani d . 1 . .
    H H13 0.3385 0.8623 0.5058 0.099 Uiso calc R 1 . .
    C C12 0.2358(3) 0.7666(4) 0.48199(18) 0.0806(11) Uani d . 1 . .
    H H12 0.2337 0.7230 0.5219 0.097 Uiso calc R 1 . .
    C C2 0.4371(3) 0.9017(4) 0.0793(2) 0.0818(12) Uani d . 1 . .
    H H2 0.4844 0.9168 0.0525 0.098 Uiso calc R 1 . .
    C C1 0.4314(2) 0.7997(4) 0.1153(2) 0.0858(12) Uani d . 1 . .
    H H1 0.4747 0.7438 0.1125 0.103 Uiso calc R 1 . .
    C C3 0.3730(3) 0.9814(4) 0.0826(2) 0.0840(12) Uani d . 1 . .
    H H3 0.3760 1.0509 0.0573 0.101 Uiso calc R 1 . .
    N N1 0.19202(15) 0.9304(2) 0.24524(12) 0.0448(6) Uani d . 1 . .
    O O1 0.08872(13) 0.95812(19) 0.12416(10) 0.0558(6) Uani d . 1 . .
    O O3 -0.06901(14) 1.1434(2) 0.26344(12) 0.0691(6) Uani d . 1 . .
    O O2 -0.02363(12) 0.99727(18) 0.19541(10) 0.0532(5) Uani d . 1 . .
    C C16 0.05326(18) 0.9313(3) 0.18643(14) 0.0434(7) Uani d . 1 . .
    H H16 0.0426 0.8457 0.1904 0.052 Uiso calc R 1 . .
    C C18 0.11283(18) 0.9735(2) 0.24190(14) 0.0400(7) Uani d . 1 . .
    C C20 -0.0134(2) 1.0746(3) 0.24854(16) 0.0497(8) Uani d . 1 . .
    C C19 0.06917(18) 1.0562(2) 0.27812(14) 0.0446(7) Uani d . 1 . .
    C C15 0.0499(3) 0.8984(4) 0.07008(18) 0.0898(13) Uani d . 1 . .
    H H15A 0.0518 0.8142 0.0780 0.135 Uiso calc R 1 . .
    H H15B 0.0794 0.9166 0.0289 0.135 Uiso calc R 1 . .
    H H15C -0.0082 0.9235 0.0663 0.135 Uiso calc R 1 . .
loop_
    _atom_site_aniso_label
    _atom_site_aniso_U_11
    _atom_site_aniso_U_22
    _atom_site_aniso_U_33
    _atom_site_aniso_U_12
    _atom_site_aniso_U_13
    _atom_site_aniso_U_23
    Br1 0.0724(3) 0.0756(3) 0.0833(3) 0.0017(2) -0.0117(2) -0.0326(2)
    C9 0.0377(17) 0.0467(16) 0.0498(19) 0.0101(14) -0.0009(15) -0.0007(14)
    C5 0.0398(17) 0.0478(17) 0.0445(18) 0.0011(15) -0.0038(13) 0.0051(15)
    C8 0.0364(17) 0.0554(19) 0.060(2) -0.0035(15) -0.0035(15) 0.0059(16)
    C6 0.059(2) 0.074(2) 0.073(2) 0.0192(19) 0.0072(19) 0.026(2)
    C7 0.0452(18) 0.0435(18) 0.060(2) 0.0056(14) 0.0007(15) 0.0084(15)
    C10 0.053(2) 0.075(2) 0.057(2) -0.0080(18) -0.0030(16) 0.0139(18)
    C4 0.060(2) 0.057(2) 0.085(3) 0.0059(17) 0.0155(19) 0.020(2)
    C14 0.061(2) 0.068(2) 0.059(2) 0.0024(18) -0.0100(18) -0.0032(19)
    C11 0.079(3) 0.081(3) 0.066(2) -0.006(2) 0.005(2) 0.017(2)
    C13 0.088(3) 0.102(3) 0.058(3) 0.008(3) -0.022(2) -0.005(2)
    C12 0.097(3) 0.091(3) 0.054(2) 0.015(3) 0.002(2) 0.019(2)
    C2 0.059(2) 0.103(3) 0.083(3) -0.005(2) 0.023(2) 0.006(3)
    C1 0.060(2) 0.102(3) 0.095(3) 0.026(2) 0.024(2) 0.017(3)
    C3 0.080(3) 0.075(3) 0.098(3) -0.007(2) 0.026(2) 0.030(2)
    N1 0.0362(14) 0.0476(14) 0.0506(15) -0.0009(12) -0.0020(11) 0.0026(12)
    O1 0.0549(13) 0.0668(14) 0.0457(13) -0.0002(11) 0.0038(11) 0.0049(11)
    O3 0.0516(13) 0.0647(14) 0.0909(18) 0.0162(12) 0.0008(12) -0.0133(13)
    O2 0.0393(12) 0.0610(13) 0.0594(14) 0.0064(10) -0.0041(10) -0.0071(11)
    C16 0.0411(17) 0.0447(17) 0.0442(18) -0.0011(14) 0.0014(14) 0.0013(14)
    C18 0.0381(17) 0.0366(16) 0.0452(17) -0.0082(13) 0.0016(13) 0.0085(13)
    C20 0.048(2) 0.0440(18) 0.057(2) -0.0009(16) 0.0058(16) 0.0004(16)
    C19 0.0427(17) 0.0406(16) 0.0506(18) -0.0044(14) -0.0017(14) -0.0012(14)
    C15 0.086(3) 0.133(4) 0.050(2) -0.001(3) 0.004(2) -0.015(2)
_geom_special_details
;
 All esds (except the esd in the dihedral angle between two l.s. planes)
 are estimated using the full covariance matrix.  The cell esds are taken
 into account individually in the estimation of esds in distances, angles
 and torsion angles; correlations between esds in cell parameters are only
 used when they are defined by crystal symmetry.  An approximate (isotropic)
 treatment of cell esds is used for estimating esds involving l.s. planes.
;
loop_
    _geom_bond_atom_site_label_1
    _geom_bond_atom_site_label_2
    _geom_bond_site_symmetry_2
    _geom_bond_distance
    _geom_bond_publ_flag
    Br1 C19 . 1.860(3) ?
    C9 C14 . 1.371(4) ?
    C9 C10 . 1.372(4) ?
    C9 C8 . 1.509(4) ?
    C5 C4 . 1.367(4) ?
    C5 C6 . 1.378(4) ?
    C5 C7 . 1.508(4) ?
    C8 N1 . 1.458(3) ?
    C8 H8A . 0.9700 ?
    C8 H8B . 0.9700 ?
    C6 C1 . 1.374(5) ?
    C6 H6 . 0.9300 ?
    C7 N1 . 1.469(3) ?
    C7 H7A . 0.9700 ?
    C7 H7B . 0.9700 ?
    C10 C11 . 1.376(4) ?
    C10 H10 . 0.9300 ?
    C4 C3 . 1.383(5) ?
    C4 H4 . 0.9300 ?
    C14 C13 . 1.373(5) ?
    C14 H14 . 0.9300 ?
    C11 C12 . 1.371(5) ?
    C11 H11 . 0.9300 ?
    C13 C12 . 1.366(5) ?
    C13 H13 . 0.9300 ?
    C12 H12 . 0.9300 ?
    C2 C3 . 1.351(5) ?
    C2 C1 . 1.353(5) ?
    C2 H2 . 0.9300 ?
    C1 H1 . 0.9300 ?
    C3 H3 . 0.9300 ?
    N1 C18 . 1.340(3) ?
    O1 C16 . 1.386(3) ?
    O1 C15 . 1.404(4) ?
    O3 C20 . 1.206(3) ?
    O2 C20 . 1.374(3) ?
    O2 C16 . 1.432(3) ?
    C16 C18 . 1.520(4) ?
    C16 H16 . 0.9800 ?
    C18 C19 . 1.361(4) ?
    C20 C19 . 1.441(4) ?
    C15 H15A . 0.9600 ?
    C15 H15B . 0.9600 ?
    C15 H15C . 0.9600 ?
loop_
    _geom_angle_atom_site_label_1
    _geom_angle_atom_site_label_2
    _geom_angle_atom_site_label_3
    _geom_angle_site_symmetry_1
    _geom_angle_site_symmetry_3
    _geom_angle
    _geom_angle_publ_flag
    C14 C9 C10 . . 118.4(3) ?
    C14 C9 C8 . . 118.6(3) ?
    C10 C9 C8 . . 123.0(3) ?
    C4 C5 C6 . . 117.7(3) ?
    C4 C5 C7 . . 123.4(3) ?
    C6 C5 C7 . . 118.9(3) ?
    N1 C8 C9 . . 114.3(2) ?
    N1 C8 H8A . . 108.7 ?
    C9 C8 H8A . . 108.7 ?
    N1 C8 H8B . . 108.7 ?
    C9 C8 H8B . . 108.7 ?
    H8A C8 H8B . . 107.6 ?
    C1 C6 C5 . . 120.8(3) ?
    C1 C6 H6 . . 119.6 ?
    C5 C6 H6 . . 119.6 ?
    N1 C7 C5 . . 113.2(2) ?
    N1 C7 H7A . . 108.9 ?
    C5 C7 H7A . . 108.9 ?
    N1 C7 H7B . . 108.9 ?
    C5 C7 H7B . . 108.9 ?
    H7A C7 H7B . . 107.7 ?
    C9 C10 C11 . . 120.7(3) ?
    C9 C10 H10 . . 119.6 ?
    C11 C10 H10 . . 119.6 ?
    C5 C4 C3 . . 120.7(3) ?
    C5 C4 H4 . . 119.7 ?
    C3 C4 H4 . . 119.7 ?
    C9 C14 C13 . . 121.2(3) ?
    C9 C14 H14 . . 119.4 ?
    C13 C14 H14 . . 119.4 ?
    C12 C11 C10 . . 120.2(4) ?
    C12 C11 H11 . . 119.9 ?
    C10 C11 H11 . . 119.9 ?
    C12 C13 C14 . . 120.0(4) ?
    C12 C13 H13 . . 120.0 ?
    C14 C13 H13 . . 120.0 ?
    C13 C12 C11 . . 119.4(4) ?
    C13 C12 H12 . . 120.3 ?
    C11 C12 H12 . . 120.3 ?
    C3 C2 C1 . . 119.1(4) ?
    C3 C2 H2 . . 120.4 ?
    C1 C2 H2 . . 120.4 ?
    C2 C1 C6 . . 120.8(4) ?
    C2 C1 H1 . . 119.6 ?
    C6 C1 H1 . . 119.6 ?
    C2 C3 C4 . . 120.8(4) ?
    C2 C3 H3 . . 119.6 ?
    C4 C3 H3 . . 119.6 ?
    C18 N1 C8 . . 122.1(2) ?
    C18 N1 C7 . . 123.2(2) ?
    C8 N1 C7 . . 113.9(2) ?
    C16 O1 C15 . . 113.4(2) ?
    C20 O2 C16 . . 108.9(2) ?
    O1 C16 O2 . . 109.8(2) ?
    O1 C16 C18 . . 108.9(2) ?
    O2 C16 C18 . . 105.7(2) ?
    O1 C16 H16 . . 110.7 ?
    O2 C16 H16 . . 110.7 ?
    C18 C16 H16 . . 110.7 ?
    N1 C18 C19 . . 133.8(3) ?
    N1 C18 C16 . . 119.9(2) ?
    C19 C18 C16 . . 106.3(2) ?
    O3 C20 O2 . . 120.5(3) ?
    O3 C20 C19 . . 130.5(3) ?
    O2 C20 C19 . . 109.0(3) ?
    C18 C19 C20 . . 109.9(3) ?
    C18 C19 Br1 . . 131.8(2) ?
    C20 C19 Br1 . . 118.2(2) ?
    O1 C15 H15A . . 109.5 ?
    O1 C15 H15B . . 109.5 ?
    H15A C15 H15B . . 109.5 ?
    O1 C15 H15C . . 109.5 ?
    H15A C15 H15C . . 109.5 ?
    H15B C15 H15C . . 109.5 ?
loop_
    _geom_hbond_atom_site_label_D
    _geom_hbond_atom_site_label_H
    _geom_hbond_atom_site_label_A
    _geom_hbond_site_symmetry_A
    _geom_hbond_distance_DH
    _geom_hbond_distance_HA
    _geom_hbond_distance_DA
    _geom_hbond_angle_DHA
    _geom_hbond_publ_flag
    C16 H16 O3 3_545 0.98 2.49 3.396(4) 154 y
