# Supplementary material for: 3-Bromo-4-dibenzyl­amino-5-methoxy­furan-2(5H)-one
Source: Acta Crystallogr Sect E Struct Rep Online. 2010 Mar 6;66(Pt 4):o769. doi: 10.1107/S1600536810008007 (PMC2983877; doi:10.1107/S1600536810008007)
Supplement: Supplementary file 2 [file e-66-0o769-Isup2.hkl]

# 
# h,k,l, Fc-squared, Fo-squared, sigma(Fo-squared) and status flag 
# 
data_I
_shelx_title ' bjx in Pbca' 
_shelx_refln_list_code          4 
_shelx_F_calc_maximum      287.85 
_exptl_crystal_F_000      1584.00 
_reflns_d_resolution_high  0.8108 
 
loop_ 
 _symmetry_equiv_pos_as_xyz 
 'x, y, z' 
 '-x+1/2, -y, z+1/2' 
 '-x, y+1/2, -z+1/2' 
 'x+1/2, -y+1/2, -z' 
 '-x, -y, -z' 
 'x-1/2, y, -z-1/2' 
 'x, -y-1/2, z-1/2' 
 '-x-1/2, y-1/2, z' 
 
_cell_length_a    15.7564 
_cell_length_b    11.2475 
_cell_length_c    19.7790 
_cell_angle_alpha  90.000 
_cell_angle_beta   90.000 
_cell_angle_gamma  90.000 
 
_shelx_F_squared_multiplier     1.000 
 
loop_ 
 _refln_index_h 
 _refln_index_k 
 _refln_index_l 
 _refln_F_squared_calc 
 _refln_F_squared_meas 
 _refln_F_squared_sigma 
 _refln_observed_status 
   2   0   0      225.73      209.54     12.88 o 
   4   0   0     5055.59     4973.98    212.44 o 
   6   0   0    54055.12    52801.89   1132.64 o 
   8   0   0     2599.65     2699.67     79.31 o 
  10   0   0    12410.40    12580.80    291.70 o 
  12   0   0      462.90      507.88     63.60 o 
  14   0   0     1339.10     1323.67     98.45 o 
  16   0   0      150.22       49.72     76.81 o 
  18   0   0      107.49       21.06     86.81 o 
   2   1   0    24783.34    25128.22    378.15 o 
   4   1   0    11960.26    11943.79    185.09 o 
   6   1   0    17495.45    16686.02    298.71 o 
   8   1   0    10891.68    10199.22    420.33 o 
  10   1   0       38.28       20.97     19.12 o 
  12   1   0     2891.59     2987.85     80.50 o 
  14   1   0       15.47       42.71     45.00 o 
  16   1   0       94.40       77.73     50.40 o 
  18   1   0      681.68      673.92     75.15 o 
   0   2   0    11704.06    12838.15    225.74 o 
   2   2   0    12344.32    13388.52    318.77 o 
   4   2   0     6383.07     6154.47     99.26 o 
   6   2   0       13.09       17.21     13.03 o 
   8   2   0       70.41       83.94     18.04 o 
  10   2   0       10.39       -3.51     24.55 o 
  12   2   0       79.18       75.59     31.53 o 
  14   2   0       81.81      -39.87     48.36 o 
  16   2   0      302.83      336.16     58.32 o 
  18   2   0      201.18      136.14     62.78 o 
   2   3   0     1623.63     1711.64     27.33 o 
   4   3   0     9680.73    10031.44    141.60 o 
   6   3   0       87.30      141.56     16.59 o 
   8   3   0     2714.71     2621.25     66.83 o 
  10   3   0      147.36      135.99     28.37 o 
  12   3   0      422.96      513.34     41.84 o 
  14   3   0        2.32      -15.18     36.17 o 
  16   3   0       13.28       16.09     54.83 o 
  18   3   0       74.67       42.44    102.96 o 
   0   4   0    12203.02    12348.83    225.52 o 
   2   4   0     2583.78     2546.80     39.22 o 
   4   4   0     3210.32     3161.52     76.15 o 
   6   4   0    13965.91    13847.65    196.04 o 
   8   4   0     2281.93     2349.33     57.99 o 
  10   4   0     4405.46     4255.83     88.97 o 
  12   4   0       43.28       53.91     33.61 o 
  14   4   0       29.44       39.95     38.57 o 
  16   4   0      116.90      127.46     64.55 o 
  18   4   0       94.90      195.60    200.25 o 
   2   5   0    24969.64    24645.25    308.59 o 
   4   5   0     2553.88     2374.79     48.86 o 
   6   5   0     3843.68     3376.07     71.60 o 
   8   5   0     9693.01     9602.51    194.05 o 
  10   5   0       28.06       29.87     29.41 o 
  12   5   0     7072.02     7125.14    139.34 o 
  14   5   0      282.95      379.27     55.76 o 
  16   5   0      318.38      422.85     69.16 o 
  18   5   0      481.09      589.78     69.29 o 
   0   6   0     6896.83     6683.50    131.77 o 
   2   6   0     1200.82     1257.29     34.37 o 
   4   6   0     7824.14     7304.88    110.94 o 
   6   6   0     4019.07     3914.36     80.56 o 
   8   6   0     1402.51     1552.32     55.35 o 
  10   6   0     3363.12     3611.82    113.64 o 
  12   6   0       10.20      -33.12     42.53 o 
  14   6   0      388.35      568.25     93.62 o 
  16   6   0      696.16      885.89     73.13 o 
   2   7   0      108.05       60.49     16.20 o 
   4   7   0       34.73       40.31     19.77 o 
   6   7   0        7.49       31.35     24.72 o 
   8   7   0       21.64       85.76     28.74 o 
  10   7   0        1.35      -47.94     31.96 o 
  12   7   0        4.82      -10.58     44.41 o 
  14   7   0       12.53       29.13     61.34 o 
  16   7   0        1.90       28.82     77.15 o 
   0   8   0      108.97       60.97     25.06 o 
   2   8   0       40.82       37.37     18.44 o 
   4   8   0      386.47      393.75     27.63 o 
   6   8   0      260.56      233.86     34.70 o 
   8   8   0      941.42      829.71     44.26 o 
  10   8   0       70.06        2.62     34.69 o 
  12   8   0       23.44       44.75     64.29 o 
  14   8   0      120.90       59.34     72.11 o 
   2   9   0     2114.78     2092.22     52.29 o 
   4   9   0       27.21       26.80     25.47 o 
   6   9   0       11.72      -29.56     29.46 o 
   8   9   0      358.82      372.32     40.07 o 
  10   9   0       62.10      107.91     38.65 o 
  12   9   0      766.10      617.66     88.54 o 
  14   9   0        9.94      -54.28    147.97 o 
   0  10   0     4726.42     4796.08    113.06 o 
   2  10   0       25.88       24.15     26.58 o 
   4  10   0     1603.84     1606.32     56.24 o 
   6  10   0     1668.89     1608.49     59.41 o 
   8  10   0      109.14       96.28     54.73 o 
  10  10   0      947.32     1092.39     96.73 o 
  12  10   0       28.87       57.44     75.58 o 
   2  11   0      310.45      429.11     51.42 o 
   4  11   0      236.00      206.09     60.41 o 
   6  11   0      729.80      724.40     67.86 o 
   8  11   0      665.52      639.44     63.32 o 
  10  11   0        0.16       92.82     77.52 o 
   0  12   0       96.68      119.94     56.64 o 
   2  12   0       21.45       14.71     50.48 o 
   4  12   0      102.73       54.59     97.63 o 
   6  12   0      112.36       50.04     50.75 o 
   8  12   0        0.18      -40.76     70.27 o 
   2  13   0      133.61        8.80     62.87 o 
   4  13   0        0.96        3.85     88.05 o 
   6  13   0        6.58      -12.85     74.59 o 
   1   1   1     1617.64     1692.99     23.26 o 
   2   1   1    24735.65    25850.30    274.27 o 
   3   1   1     4736.48     4920.51     59.26 o 
   4   1   1     7390.37     7622.99     97.76 o 
   5   1   1     7503.93     7484.04     91.62 o 
   6   1   1     7191.44     7025.38     81.75 o 
   7   1   1        9.12        2.44      9.61 o 
   8   1   1    13162.30    13018.13    147.30 o 
   9   1   1     1142.20     1054.30     24.31 o 
  10   1   1     1049.92     1042.47     27.18 o 
  11   1   1      224.36      229.44     19.40 o 
  12   1   1      297.95      288.23     24.37 o 
  13   1   1        4.02      -29.59     23.90 o 
  14   1   1       22.11      -22.87     30.34 o 
  15   1   1       20.96       31.86     31.91 o 
  16   1   1     1215.56     1287.02     78.83 o 
  17   1   1       36.60       22.54     39.05 o 
  18   1   1      122.96      257.34     45.11 o 
  19   1   1        2.49      -30.20     46.78 o 
   0   2   1     2550.31     2337.09     32.43 o 
   1   2   1     3816.25     3942.53     36.75 o 
   2   2   1    50778.03    52055.13    469.70 o 
   3   2   1    70574.91    70305.82    741.90 o 
   4   2   1    27476.75    27851.05    280.95 o 
   5   2   1     3039.00     3150.26     41.16 o 
   6   2   1     9779.12     9376.49    115.09 o 
   7   2   1     4798.48     4554.80     62.54 o 
   8   2   1     3167.24     3176.78     51.37 o 
   9   2   1     2459.31     2416.00     38.47 o 
  10   2   1     3890.28     3572.48     55.92 o 
  11   2   1      407.43      403.44     24.08 o 
  12   2   1     1900.98     1779.85     43.75 o 
  13   2   1      143.36      118.80     24.27 o 
  14   2   1      124.78      124.89     28.80 o 
  15   2   1       29.74       44.00     33.76 o 
  16   2   1      670.53      753.89     51.95 o 
  17   2   1      283.02      344.04     44.41 o 
  18   2   1       92.77       85.35     42.89 o 
  19   2   1        3.61      -57.56     43.68 o 
   1   3   1    16887.26    17104.85    150.66 o 
   2   3   1     8053.95     7406.30     70.85 o 
   3   3   1       19.28       31.57      5.99 o 
   4   3   1       75.32      141.24      8.27 o 
   5   3   1    13066.97    12822.86    142.63 o 
   6   3   1     1588.15     1558.96     32.11 o 
   7   3   1     1210.98     1217.78     22.68 o 
   8   3   1     1483.34     1241.08     25.63 o 
   9   3   1     1053.78     1005.43     27.30 o 
  10   3   1     2389.24     2321.60     43.85 o 
  11   3   1     2264.69     2172.14     47.70 o 
  12   3   1     4056.44     4038.69     78.80 o 
  13   3   1        1.15      -35.15     23.50 o 
  14   3   1     1853.11     1836.93     50.08 o 
  15   3   1      607.63      695.46     40.56 o 
  16   3   1      334.57      389.35     43.84 o 
  17   3   1       13.70       21.22     41.49 o 
  18   3   1      120.59      189.97     46.59 o 
   0   4   1    19714.87    18668.19    233.91 o 
   1   4   1      130.44      126.24      7.35 o 
   2   4   1       24.72       16.65      5.88 o 
   3   4   1       84.34       61.35      7.49 o 
   4   4   1     5789.16     5644.54     65.55 o 
   5   4   1       82.42       77.55      9.78 o 
   6   4   1     7019.49     6864.41     76.00 o 
   7   4   1     2531.41     2787.03     41.59 o 
   8   4   1       13.92        4.03     14.04 o 
   9   4   1        8.47       25.55     16.23 o 
  10   4   1     1372.17     1409.53     35.20 o 
  11   4   1      181.66      255.02     23.50 o 
  12   4   1        3.50      -20.75     20.32 o 
  13   4   1      162.71      199.05     28.01 o 
  14   4   1     1606.36     1575.50     48.43 o 
  15   4   1        8.84      -34.08     38.30 o 
  16   4   1       10.00       15.33     37.94 o 
  17   4   1       15.29       -5.95     39.34 o 
  18   4   1       26.40      -67.49     45.00 o 
   1   5   1      175.41      145.50      8.72 o 
   2   5   1       37.86       63.55      8.18 o 
   3   5   1     1165.53     1255.75     20.08 o 
   4   5   1      671.15      713.93     14.90 o 
   5   5   1       85.37       87.25     11.39 o 
   6   5   1      256.22      240.50     13.69 o 
   7   5   1        2.39       10.64     14.71 o 
   8   5   1      807.60      888.51     28.43 o 
   9   5   1      140.46       89.82     20.32 o 
  10   5   1       66.69       68.57     19.87 o 
  11   5   1        9.54      -24.59     21.24 o 
  12   5   1       39.92       63.46     24.56 o 
  13   5   1       94.98       84.69     29.04 o 
  14   5   1       18.83       16.74     30.31 o 
  15   5   1       97.32       92.52     33.21 o 
  16   5   1        7.09       31.03     37.97 o 
  17   5   1        4.14       20.96     53.78 o 
  18   5   1       13.73      -21.27     56.59 o 
   0   6   1    21467.99    21748.30    274.85 o 
   1   6   1       14.42       14.72      9.10 o 
   2   6   1      185.03      191.94     13.97 o 
   3   6   1      349.39      335.92     12.18 o 
   4   6   1     6312.16     6675.34     69.27 o 
   5   6   1        9.25        5.75     14.24 o 
   6   6   1     3134.67     3162.24     49.33 o 
   7   6   1      406.80      438.46     21.97 o 
   8   6   1       32.83        8.59     21.01 o 
   9   6   1       23.62      -14.07     19.31 o 
  10   6   1     1079.20     1076.94     36.18 o 
  11   6   1       84.03       51.64     25.58 o 
  12   6   1       62.78       92.42     27.19 o 
  13   6   1      286.64      258.22     36.10 o 
  14   6   1      417.83      427.43     39.55 o 
  15   6   1       12.54      -34.55     36.33 o 
  16   6   1        1.75       84.83     45.47 o 
  17   6   1       85.35       64.31     56.25 o 
   1   7   1     2072.08     1932.82     27.44 o 
   2   7   1     1300.63     1227.17     22.15 o 
   3   7   1      487.02      493.76     15.24 o 
   4   7   1      645.45      637.54     22.20 o 
   5   7   1     2704.12     2768.12     45.98 o 
   6   7   1     6200.12     6181.40     82.28 o 
   7   7   1      327.61      374.91     23.18 o 
   8   7   1     2284.62     2223.09     50.34 o 
   9   7   1      712.87      719.90     29.89 o 
  10   7   1      370.76      427.81     29.68 o 
  11   7   1      437.25      383.31     31.46 o 
  12   7   1      642.56      704.55     44.81 o 
  13   7   1      113.24       69.28     35.18 o 
  14   7   1      605.60      681.74     53.32 o 
  15   7   1      106.44      112.77     45.44 o 
  16   7   1      165.94      142.82     49.66 o 
   0   8   1     2275.00     2130.51     44.34 o 
   1   8   1     1991.29     1971.05     31.82 o 
   2   8   1     1059.78      972.53     21.30 o 
   3   8   1      566.83      547.15     25.83 o 
   4   8   1     2393.32     2368.12     40.10 o 
   5   8   1        0.02      -10.00     17.96 o 
   6   8   1     1759.38     1688.70     38.54 o 
   7   8   1     1589.32     1630.26     41.56 o 
   8   8   1       82.86       47.82     22.40 o 
   9   8   1      428.17      460.54     31.18 o 
  10   8   1      104.63      170.45     28.46 o 
  11   8   1      373.18      385.73     37.61 o 
  12   8   1      131.91      129.57     35.62 o 
  13   8   1      281.32      419.71     47.02 o 
  14   8   1       11.18       26.25     56.55 o 
  15   8   1        0.12      -55.61     53.53 o 
   1   9   1       67.03       73.37     14.69 o 
   2   9   1     3008.73     3067.64     45.81 o 
   3   9   1        1.32      -22.62     17.00 o 
   4   9   1      595.53      656.69     27.85 o 
   5   9   1       33.37       67.53     22.08 o 
   6   9   1        4.82       25.57     21.16 o 
   7   9   1        2.86      -31.64     21.09 o 
   8   9   1      283.35      302.35     27.44 o 
   9   9   1       12.87       39.63     31.38 o 
  10   9   1        1.50       -2.26     32.71 o 
  11   9   1      148.77      155.76     37.14 o 
  12   9   1       60.44       80.28     46.58 o 
  13   9   1       75.38       96.19     54.23 o 
  14   9   1        4.77       12.95     55.07 o 
   0  10   1      123.10      162.83     27.83 o 
   1  10   1       68.24       53.58     18.90 o 
   2  10   1       66.10       48.52     19.22 o 
   3  10   1       77.20       76.66     20.41 o 
   4  10   1       20.14       -8.03     21.69 o 
   5  10   1      187.90      184.43     28.97 o 
   6  10   1        1.97      -11.58     26.39 o 
   7  10   1        0.64      -24.17     28.70 o 
   8  10   1      616.74      635.93     40.64 o 
   9  10   1       84.48       78.73     40.21 o 
  10  10   1        0.36       39.62     50.60 o 
  11  10   1       57.77       47.09     42.19 o 
  12  10   1        5.97      -79.44     52.96 o 
  13  10   1        0.45      -94.10     62.73 o 
   1  11   1      181.82      198.62     25.77 o 
   2  11   1      196.61      226.64     23.20 o 
   3  11   1       59.39       53.98     23.86 o 
   4  11   1      771.77      728.90     36.60 o 
   5  11   1        8.04       24.01     36.67 o 
   6  11   1      156.23      140.38     34.44 o 
   7  11   1       42.57       56.19     34.91 o 
   8  11   1       11.85       41.64     39.65 o 
   9  11   1      109.74       83.38     46.08 o 
  10  11   1        3.63      -20.74     40.48 o 
  11  11   1        7.34        1.15     55.45 o 
   0  12   1     1233.21     1303.12     59.10 o 
   1  12   1      164.96      216.04     32.26 o 
   2  12   1      152.03      146.47     34.38 o 
   3  12   1       90.04       78.37     33.63 o 
   4  12   1      181.94      141.84     35.79 o 
   5  12   1        5.34      -23.40     56.23 o 
   6  12   1      576.11      556.70     92.30 o 
   7  12   1       81.44      136.84     43.00 o 
   8  12   1      119.94       38.96     45.98 o 
   9  12   1       24.27       16.97     47.27 o 
   1  13   1       31.50       45.61     41.01 o 
   2  13   1       47.65       94.65     56.56 o 
   3  13   1        3.54       -1.76    117.38 o 
   4  13   1        6.58       -3.84     48.58 o 
   5  13   1      191.73      303.34     58.22 o 
   6  13   1       14.78       -1.82     43.90 o 
   0   0   2    82859.64    82524.93   2430.20 o 
   1   0   2     9236.34     9166.86    159.93 o 
   2   0   2    12301.73    13203.03    200.99 o 
   3   0   2      976.50     1035.08     21.60 o 
   4   0   2       37.70       55.87     12.25 o 
   5   0   2     1854.42     1784.97     35.35 o 
   6   0   2     4988.78     5268.68     88.12 o 
   7   0   2    15912.86    15901.04    247.26 o 
   8   0   2      268.70      237.88     17.74 o 
   9   0   2      478.99      511.84     44.25 o 
  10   0   2     1224.88     1304.24     38.60 o 
  11   0   2     2024.02     2094.16     53.92 o 
  12   0   2       73.41       44.84     35.24 o 
  13   0   2    12388.47    12714.51    303.13 o 
  14   0   2      138.08      155.25     46.20 o 
  15   0   2      125.14      177.40     49.85 o 
  16   0   2       46.87      -25.26     51.60 o 
  17   0   2      232.08      237.77     58.31 o 
  18   0   2        3.25      -11.80     59.10 o 
  19   0   2       90.72      146.48     84.50 o 
   1   1   2    10094.20    10421.95    119.65 o 
   2   1   2      192.19      221.99      7.01 o 
   3   1   2     1713.91     1897.81     25.87 o 
   4   1   2       63.53       45.39      7.24 o 
   5   1   2    28545.15    28803.75    308.12 o 
   6   1   2     6150.07     6404.46     74.13 o 
   7   1   2     3441.42     3471.96     44.74 o 
   8   1   2       78.50       75.44     10.94 o 
   9   1   2     7641.60     7663.91     92.22 o 
  10   1   2       73.84       54.70     15.67 o 
  11   1   2     2457.61     2476.64     46.92 o 
  12   1   2      299.36      301.86     24.59 o 
  13   1   2      218.17      226.43     36.16 o 
  14   1   2      113.05      105.53     30.71 o 
  15   1   2     1437.99     1560.06     57.50 o 
  16   1   2      114.20      111.35     38.40 o 
  17   1   2      127.02      188.40     43.29 o 
  18   1   2       59.47       -6.06     42.68 o 
  19   1   2      247.87      278.82     57.41 o 
   0   2   2    26681.04    27801.83    375.91 o 
   1   2   2     6070.13     6232.68     65.64 o 
   2   2   2      181.36      193.33      6.33 o 
   3   2   2     8999.26     8908.82     99.29 o 
   4   2   2     9622.03     9769.86    109.35 o 
   5   2   2     2397.48     2452.86     33.58 o 
   6   2   2       59.31       31.91     10.54 o 
   7   2   2     1220.94     1107.27     28.91 o 
   8   2   2       10.00        2.69     10.15 o 
   9   2   2     4956.85     5071.93     71.46 o 
  10   2   2        3.06       -2.95     15.99 o 
  11   2   2      326.86      326.32     28.60 o 
  12   2   2      142.45       96.24     20.43 o 
  13   2   2      311.33      358.36     30.38 o 
  14   2   2      347.08      306.73     33.07 o 
  15   2   2      137.98      112.54     36.86 o 
  16   2   2      169.07      158.01     38.66 o 
  17   2   2      225.07      388.97     44.95 o 
  18   2   2       37.72       52.25     44.52 o 
  19   2   2        6.95      -64.73     43.15 o 
   1   3   2    28925.08    29953.17    287.16 o 
   2   3   2     6333.79     6513.75     70.33 o 
   3   3   2     2179.74     2279.74     27.79 o 
   4   3   2     2872.34     3078.37     40.28 o 
   5   3   2     5784.18     6128.29     73.28 o 
   6   3   2     1708.75     1715.25     28.69 o 
   7   3   2      792.37      777.57     18.71 o 
   8   3   2       65.94       30.41     12.54 o 
   9   3   2        7.71       19.56     13.34 o 
  10   3   2       26.75       36.54     19.22 o 
  11   3   2      841.47      734.40     27.26 o 
  12   3   2      133.83      144.31     22.80 o 
  13   3   2       10.74       -3.23     21.77 o 
  14   3   2       82.17       64.60     29.37 o 
  15   3   2       73.57        8.30     45.00 o 
  16   3   2       11.08      -24.43     36.44 o 
  17   3   2       21.40       55.24     39.54 o 
  18   3   2       55.61       59.58     56.83 o 
   0   4   2     1021.66     1057.85     25.83 o 
   1   4   2    11483.54    11905.24    112.89 o 
   2   4   2      516.09      564.89     12.89 o 
   3   4   2    15606.69    15491.48    152.56 o 
   4   4   2      896.65      868.70     18.25 o 
   5   4   2     1597.81     1749.03     28.30 o 
   6   4   2     1424.39     1351.13     26.60 o 
   7   4   2    19631.67    19511.08    216.78 o 
   8   4   2      186.10      176.82     15.03 o 
   9   4   2     2228.84     2080.80     41.55 o 
  10   4   2      198.83      181.22     21.37 o 
  11   4   2      731.55      778.24     35.29 o 
  12   4   2      143.27      154.93     22.64 o 
  13   4   2     1378.84     1323.23     43.97 o 
  14   4   2       61.39       44.61     27.93 o 
  15   4   2        0.56      -36.82     31.83 o 
  16   4   2        2.72      -35.22     34.14 o 
  17   4   2      142.09      135.72     38.76 o 
  18   4   2       17.80       66.27     48.51 o 
   1   5   2     9474.66     9166.83     85.57 o 
   2   5   2      420.08      456.75     20.13 o 
   3   5   2     3757.33     3649.06     43.21 o 
   4   5   2       25.13        6.52     11.46 o 
   5   5   2     9361.36     8676.00     96.70 o 
   6   5   2     2103.04     2091.51     35.32 o 
   7   5   2       23.26        7.86     15.95 o 
   8   5   2       70.96       92.64     17.77 o 
   9   5   2     4067.01     4061.25     78.40 o 
  10   5   2      381.04      375.85     25.48 o 
  11   5   2     1446.95     1503.41     40.65 o 
  12   5   2     2203.80     2107.23     49.20 o 
  13   5   2      123.71      169.61     27.43 o 
  14   5   2       56.16       21.88     29.15 o 
  15   5   2      641.66      674.91     46.90 o 
  16   5   2       31.81       21.66     45.07 o 
  17   5   2       25.57      -75.87     50.58 o 
  18   5   2       69.83       -3.70     60.13 o 
   0   6   2     4689.40     4300.76     64.56 o 
   1   6   2      519.21      431.30     17.11 o 
   2   6   2       67.91       55.95     10.65 o 
   3   6   2    16016.52    15973.46    193.38 o 
   4   6   2      119.71       90.01     12.75 o 
   5   6   2       29.90        9.54     11.66 o 
   6   6   2     1813.10     1853.08     36.51 o 
   7   6   2     1489.04     1486.93     36.72 o 
   8   6   2      161.25      168.96     21.32 o 
   9   6   2      288.50      360.75     34.05 o 
  10   6   2      104.54      112.12     24.48 o 
  11   6   2      348.78      395.66     29.20 o 
  12   6   2        0.21       -6.19     25.64 o 
  13   6   2      861.05      970.36     40.79 o 
  14   6   2      109.44       69.69     34.60 o 
  15   6   2        3.71       36.60     43.34 o 
  16   6   2      164.62      140.85     53.49 o 
  17   6   2      152.19      106.28     56.70 o 
   1   7   2     1051.20      971.96     19.71 o 
   2   7   2       32.99       35.16     12.29 o 
   3   7   2        0.67      -18.44     12.29 o 
   4   7   2      701.49      674.74     19.74 o 
   5   7   2     1340.78     1408.92     35.64 o 
   6   7   2       20.73       13.93     19.23 o 
   7   7   2      202.12      224.53     22.87 o 
   8   7   2        4.97        5.53     20.96 o 
   9   7   2      329.39      427.84     28.58 o 
  10   7   2      211.34      188.34     26.64 o 
  11   7   2        5.57        7.42     26.35 o 
  12   7   2       11.64       40.34     31.65 o 
  13   7   2      198.06      140.06     35.28 o 
  14   7   2       29.87      -31.97     35.47 o 
  15   7   2      209.96      225.49     47.97 o 
  16   7   2       44.12       53.61     47.56 o 
   0   8   2      920.67      997.53     30.48 o 
   1   8   2      472.36      493.94     18.36 o 
   2   8   2      243.98      241.79     15.82 o 
   3   8   2     1105.42     1141.50     26.08 o 
   4   8   2       93.99      124.11     18.85 o 
   5   8   2      513.74      535.86     24.78 o 
   6   8   2       24.06       31.15     20.95 o 
   7   8   2      400.05      428.83     39.82 o 
   8   8   2      170.69      158.29     25.83 o 
   9   8   2       21.60      -13.77     28.21 o 
  10   8   2        7.70      -42.57     38.44 o 
  11   8   2       35.58       16.55     32.54 o 
  12   8   2        1.60       47.05     33.24 o 
  13   8   2      153.67      188.20     38.15 o 
  14   8   2       13.43       30.04     45.50 o 
  15   8   2        4.27      -20.34     45.44 o 
   1   9   2     1915.05     1887.87     34.81 o 
   2   9   2       41.97       36.00     17.35 o 
   3   9   2        4.08       -7.81     18.62 o 
   4   9   2      195.31      172.69     24.05 o 
   5   9   2     4401.16     4258.25     81.36 o 
   6   9   2      396.04      376.47     27.89 o 
   7   9   2       84.18       69.77     28.71 o 
   8   9   2        0.84        1.72     28.29 o 
   9   9   2      344.44      349.91     38.19 o 
  10   9   2        0.06      -47.03     31.35 o 
  11   9   2      489.41      568.00     42.05 o 
  12   9   2       90.95       70.16     37.10 o 
  13   9   2       17.04       93.31     40.71 o 
  14   9   2        9.53       35.87     48.87 o 
   0  10   2      899.43      879.35     39.51 o 
   1  10   2      113.60      134.15     21.32 o 
   2  10   2       52.16       47.41     20.84 o 
   3  10   2     2534.97     2466.17     51.77 o 
   4  10   2      146.43      171.70     28.82 o 
   5  10   2       40.65       19.45     27.81 o 
   6  10   2      616.78      660.34     49.25 o 
   7  10   2     1062.75     1173.07     46.90 o 
   8  10   2       92.86      114.13     32.60 o 
   9  10   2      146.09      153.92     35.63 o 
  10  10   2        2.27       19.23     34.57 o 
  11  10   2        6.34       -2.05     36.82 o 
  12  10   2        3.96        8.95     44.26 o 
  13  10   2       69.02       98.93     84.36 o 
   1  11   2      808.85      809.83     33.74 o 
   2  11   2      111.04      145.80     28.45 o 
   3  11   2       84.82       89.50     30.22 o 
   4  11   2       83.13      108.13     31.44 o 
   5  11   2      416.11      382.18     35.83 o 
   6  11   2      543.19      518.71     38.13 o 
   7  11   2      149.09      158.90     35.77 o 
   8  11   2      125.31      153.91     37.68 o 
   9  11   2      125.33       70.74     39.14 o 
  10  11   2        1.22      -62.34     41.56 o 
  11  11   2        6.49       19.21     46.50 o 
   0  12   2       45.25       -7.82     47.66 o 
   1  12   2       87.35      104.29     37.33 o 
   2  12   2       63.90       31.47     37.11 o 
   3  12   2       63.27       31.96     33.40 o 
   4  12   2       43.02      -10.31     33.06 o 
   5  12   2       15.18      -55.07     36.72 o 
   6  12   2       17.93      -41.46     34.66 o 
   7  12   2        1.26        7.68     41.75 o 
   8  12   2        1.78      -31.17     42.50 o 
   9  12   2       55.29      118.65     46.40 o 
   1  13   2       80.99      -21.71     40.11 o 
   2  13   2       21.40      -43.39     45.32 o 
   3  13   2        1.50       32.54     47.11 o 
   4  13   2        0.22        6.46     46.63 o 
   5  13   2      128.79      122.13     51.64 o 
   6  13   2        8.58       58.61     45.78 o 
   1   1   3     3087.65     3300.89     43.67 o 
   2   1   3     4982.19     4955.25     55.66 o 
   3   1   3    17012.71    17718.05    189.80 o 
   4   1   3    19166.82    19366.64    325.69 o 
   5   1   3     5231.17     4995.62     62.29 o 
   6   1   3      480.57      470.37     13.36 o 
   7   1   3     2871.60     3050.78     40.32 o 
   8   1   3      109.52      163.15     12.12 o 
   9   1   3     2027.94     2058.95     34.89 o 
  10   1   3        0.12      -20.57     14.54 o 
  11   1   3     1503.70     1420.50     33.68 o 
  12   1   3      213.66      230.74     22.89 o 
  13   1   3       96.79      102.25     40.67 o 
  14   1   3     2801.40     2647.55     64.06 o 
  15   1   3       31.04       40.25     34.47 o 
  16   1   3        2.01        2.55     35.03 o 
  17   1   3        0.35      -29.17     37.70 o 
  18   1   3       13.73       -2.98     42.25 o 
  19   1   3       42.88       67.66     59.99 o 
   0   2   3    23330.38    24444.40    423.37 o 
   1   2   3    37504.19    38029.63    465.23 o 
   2   2   3     6747.87     7048.01     78.35 o 
   3   2   3    36966.38    37015.14    392.19 o 
   4   2   3     5082.63     5084.32     59.22 o 
   5   2   3      137.61      131.92     10.74 o 
   6   2   3       17.86       49.66     13.47 o 
   7   2   3     8620.54     8113.54    100.44 o 
   8   2   3     4422.42     4293.37     59.81 o 
   9   2   3     8703.54     8537.05    109.97 o 
  10   2   3     1629.85     1509.71     43.35 o 
  11   2   3     4600.14     4402.95    109.71 o 
  12   2   3       46.85       33.92     20.36 o 
  13   2   3      380.85      415.46     28.47 o 
  14   2   3      911.83      946.73     41.43 o 
  15   2   3      101.44       50.76     34.37 o 
  16   2   3      477.07      479.28     48.78 o 
  17   2   3      647.34      701.45     60.93 o 
  18   2   3        7.01      -13.68     41.80 o 
  19   2   3       47.50       43.43     46.60 o 
   1   3   3    63597.30    64175.14    641.73 o 
   2   3   3    14727.81    15494.05    159.64 o 
   3   3   3     3786.77     3922.99     42.53 o 
   4   3   3     1210.56     1277.68     20.57 o 
   5   3   3    16088.57    15848.67    186.61 o 
   6   3   3     2573.83     2712.24     39.29 o 
   7   3   3     1568.55     1476.25     27.85 o 
   8   3   3     1278.07     1215.55     26.53 o 
   9   3   3     4723.97     4625.53     59.27 o 
  10   3   3      401.52      426.68     20.29 o 
  11   3   3     3701.03     3582.51     59.36 o 
  12   3   3      227.33      262.38     23.03 o 
  13   3   3      572.69      569.97     29.97 o 
  14   3   3      105.02       71.37     26.83 o 
  15   3   3      747.70      931.90     58.14 o 
  16   3   3      133.53      135.22     39.32 o 
  17   3   3      133.65      134.46     40.42 o 
  18   3   3        2.93        5.85     41.85 o 
   0   4   3     3817.99     3643.32     58.66 o 
   1   4   3     7643.68     7806.24     80.58 o 
   2   4   3     2413.23     2281.59     30.46 o 
   3   4   3      138.63      106.74     14.58 o 
   4   4   3       49.68       96.76      9.50 o 
   5   4   3      161.45      185.23     13.68 o 
   6   4   3      709.22      792.03     20.72 o 
   7   4   3     7493.71     7402.01     90.30 o 
   8   4   3      308.03      355.22     17.76 o 
   9   4   3       20.14       13.09     17.35 o 
  10   4   3      468.93      473.91     24.91 o 
  11   4   3      550.88      673.86     29.20 o 
  12   4   3       76.90       95.79     23.66 o 
  13   4   3      504.71      534.68     30.53 o 
  14   4   3      205.31      160.30     27.42 o 
  15   4   3       10.13      -21.90     33.24 o 
  16   4   3      212.03      307.14     40.19 o 
  17   4   3       54.52      138.05     53.08 o 
  18   4   3        0.16       44.23     54.82 o 
   1   5   3      100.38      113.93      9.94 o 
   2   5   3      573.10      645.16     18.62 o 
   3   5   3      794.18      752.29     18.09 o 
   4   5   3     1025.67     1062.58     21.71 o 
   5   5   3      419.18      456.53     15.53 o 
   6   5   3     1934.69     1998.36     45.04 o 
   7   5   3       28.92       30.21     13.36 o 
   8   5   3      310.45      298.04     24.13 o 
   9   5   3      477.79      494.46     29.90 o 
  10   5   3      370.99      356.81     24.87 o 
  11   5   3        6.11       12.01     22.60 o 
  12   5   3       57.67       98.54     24.76 o 
  13   5   3       46.99       98.12     25.80 o 
  14   5   3       89.14       45.08     30.97 o 
  15   5   3      160.49      146.52     34.45 o 
  16   5   3       26.17       15.37     52.16 o 
  17   5   3       29.84       58.66     46.99 o 
   0   6   3      643.98      617.48     23.87 o 
   1   6   3      471.76      468.11     15.46 o 
   2   6   3      799.95      777.42     20.62 o 
   3   6   3      288.26      299.62     17.80 o 
   4   6   3     1808.46     1806.79     30.22 o 
   5   6   3      428.58      417.93     16.99 o 
   6   6   3      182.69      121.66     18.62 o 
   7   6   3      831.70      843.29     33.87 o 
   8   6   3        0.32      -17.85     19.22 o 
   9   6   3      312.72      294.41     25.03 o 
  10   6   3      728.94      728.61     32.08 o 
  11   6   3      827.30      820.13     38.83 o 
  12   6   3      167.01      123.42     28.80 o 
  13   6   3      569.58      476.08     35.20 o 
  14   6   3       28.71        1.05     31.14 o 
  15   6   3        5.50      -16.06     32.58 o 
  16   6   3      120.45       85.68     44.55 o 
  17   6   3       84.29       35.60     48.53 o 
   1   7   3     4251.80     4080.30     50.77 o 
   2   7   3     3636.70     3607.69     46.70 o 
   3   7   3     1829.14     1794.61     32.10 o 
   4   7   3     1186.54     1182.76     26.75 o 
   5   7   3     4316.69     4327.02     66.43 o 
   6   7   3      397.87      388.89     28.95 o 
   7   7   3     2062.35     1914.18     43.36 o 
   8   7   3      654.56      602.19     29.47 o 
   9   7   3     1388.15     1371.96     57.83 o 
  10   7   3      741.31      780.97     38.99 o 
  11   7   3      951.13     1011.63     44.84 o 
  12   7   3       10.94       58.10     32.66 o 
  13   7   3      171.95      131.55     35.79 o 
  14   7   3       30.39       -6.85     35.25 o 
  15   7   3      186.68      216.05     42.19 o 
  16   7   3       28.86        1.05     47.37 o 
   0   8   3     1299.33     1279.13     38.64 o 
   1   8   3     3430.46     3444.12     47.01 o 
   2   8   3        1.57      -13.15     14.43 o 
   3   8   3     2926.38     2833.29     43.75 o 
   4   8   3       30.67       26.25     19.37 o 
   5   8   3       20.03       24.23     27.57 o 
   6   8   3      379.95      389.20     25.70 o 
   7   8   3     2069.14     2084.68     59.07 o 
   8   8   3      692.45      640.69     35.66 o 
   9   8   3     1859.34     1820.87     52.67 o 
  10   8   3       26.79       49.08     32.50 o 
  11   8   3      882.08     1015.41     65.04 o 
  12   8   3       10.44       52.79     34.49 o 
  13   8   3      388.76      477.46     42.68 o 
  14   8   3      122.42      109.76     38.97 o 
  15   8   3       11.10       31.42     46.43 o 
   1   9   3      675.53      625.78     22.73 o 
   2   9   3        0.35      -25.00     16.67 o 
   3   9   3        1.59      -23.65     19.13 o 
   4   9   3      117.34      106.21     25.78 o 
   5   9   3      298.32      352.97     30.20 o 
   6   9   3      462.32      471.32     33.10 o 
   7   9   3        6.09       21.04     28.02 o 
   8   9   3        1.18        8.43     28.60 o 
   9   9   3      137.00      249.78     35.34 o 
  10   9   3       15.82       25.46     33.14 o 
  11   9   3      413.33      606.02     43.78 o 
  12   9   3       10.76      -13.56     35.93 o 
  13   9   3       72.79       64.86     39.71 o 
  14   9   3       11.91       28.01     42.68 o 
   0  10   3       63.35       69.94     28.36 o 
   1  10   3        1.35      -26.01     19.74 o 
   2  10   3      224.63      184.75     28.79 o 
   3  10   3        1.77       -3.40     25.97 o 
   4  10   3        2.39      -19.83     26.83 o 
   5  10   3      327.43      275.46     32.64 o 
   6  10   3        2.24      -14.35     37.21 o 
   7  10   3        0.26      -13.48     30.94 o 
   8  10   3      157.77      109.12     34.84 o 
   9  10   3       46.38       51.73     34.68 o 
  10  10   3       19.10        7.68     35.60 o 
  11  10   3       33.98       54.71     38.96 o 
  12  10   3       16.22        4.52     40.85 o 
  13  10   3        7.57      -44.13     40.94 o 
   1  11   3      545.31      548.59     34.04 o 
   2  11   3      153.07       78.02     29.40 o 
   3  11   3       61.87       32.55     30.07 o 
   4  11   3       86.46       48.58     36.70 o 
   5  11   3       21.78       19.44     31.78 o 
   6  11   3       25.86       38.79     33.06 o 
   7  11   3       76.50       64.03     34.09 o 
   8  11   3      260.30      292.95     38.79 o 
   9  11   3      119.46      143.67     39.96 o 
  10  11   3       18.26       30.76     39.39 o 
  11  11   3       18.69       43.48     41.67 o 
   0  12   3       23.79       63.50     51.19 o 
   1  12   3      787.64      778.35     49.08 o 
   2  12   3       55.47       79.35     43.05 o 
   3  12   3      257.33      254.75     39.97 o 
   4  12   3       20.39       -7.21     37.19 o 
   5  12   3       69.31       10.02     33.83 o 
   6  12   3        1.05       -4.08     35.77 o 
   7  12   3      190.36      218.14     39.56 o 
   8  12   3        9.61       43.35     39.89 o 
   9  12   3       18.64       73.12     48.76 o 
   1  13   3       81.36      156.90     47.57 o 
   2  13   3       10.18      -69.26     52.77 o 
   3  13   3       70.88       50.01     49.63 o 
   4  13   3      101.04       97.04     44.12 o 
   5  13   3      345.42      401.15     50.25 o 
   6  13   3       16.77      -44.64     51.24 o 
   0   0   4    46660.23    46912.97    985.60 o 
   1   0   4      232.09      248.60     12.18 o 
   2   0   4      485.99      544.52     14.87 o 
   3   0   4    47568.25    47926.45    825.45 o 
   4   0   4    44328.64    43784.27    755.27 o 
   5   0   4     7802.67     8296.05    131.83 o 
   6   0   4    11304.90    10658.68    168.00 o 
   7   0   4    11333.56    11506.15    182.08 o 
   8   0   4       56.85       36.02     14.37 o 
   9   0   4      935.04     1016.79     35.36 o 
  10   0   4     5459.67     5037.45     91.60 o 
  11   0   4       62.14       62.78     26.01 o 
  12   0   4      609.29      655.96     39.08 o 
  13   0   4     3369.63     3520.92    113.93 o 
  14   0   4     1180.21     1230.82     68.56 o 
  15   0   4        8.59      -34.08     48.44 o 
  16   0   4      643.24      737.46     68.03 o 
  17   0   4       10.67       22.34     65.09 o 
  18   0   4       32.02       90.46     57.47 o 
  19   0   4        5.33       39.73     62.91 o 
   1   1   4    13292.00    13519.29    167.40 o 
   2   1   4    42966.85    43718.34    492.16 o 
   3   1   4      201.23      186.87      9.41 o 
   4   1   4    13125.17    12844.82    140.21 o 
   5   1   4     7809.55     7691.94     87.33 o 
   6   1   4      608.16      484.09     21.32 o 
   7   1   4     2163.89     2207.12     31.95 o 
   8   1   4     9528.02     9259.57    106.35 o 
   9   1   4      605.71      607.04     25.54 o 
  10   1   4       46.29       52.96     15.20 o 
  11   1   4      774.84      850.24     34.18 o 
  12   1   4      654.40      699.89     32.27 o 
  13   1   4       24.81       11.04     22.41 o 
  14   1   4       87.92       55.87     25.76 o 
  15   1   4      579.59      724.58     44.65 o 
  16   1   4       16.30      -51.33     34.22 o 
  17   1   4       94.48       94.64     39.56 o 
  18   1   4      104.85      101.15     44.61 o 
  19   1   4       30.15      -12.97     65.89 o 
   0   2   4     6310.77     5896.81    107.59 o 
   1   2   4    13817.86    14384.80    178.42 o 
   2   2   4     6946.97     7111.73     93.49 o 
   3   2   4     2038.75     1868.88     25.51 o 
   4   2   4     4163.04     4013.77     48.50 o 
   5   2   4      857.83      883.53     18.31 o 
   6   2   4     1042.02     1219.81     23.44 o 
   7   2   4      801.60      823.75     17.92 o 
   8   2   4       18.63       25.11     11.14 o 
   9   2   4     2980.01     3026.69     47.15 o 
  10   2   4      380.70      437.11     21.87 o 
  11   2   4       76.85       89.11     18.49 o 
  12   2   4        7.81       -1.69     19.47 o 
  13   2   4        9.50      -27.89     21.96 o 
  14   2   4      150.76      198.82     27.46 o 
  15   2   4       40.03       69.21     32.89 o 
  16   2   4       46.91       65.41     44.60 o 
  17   2   4      288.05      327.08     46.79 o 
  18   2   4        4.52      -37.45     40.95 o 
   1   3   4     2980.47     3128.22     39.19 o 
   2   3   4     5061.98     5281.84     61.85 o 
   3   3   4     1399.79     1437.68     20.62 o 
   4   3   4     1312.53     1477.51     22.32 o 
   5   3   4     6958.11     7129.20     82.48 o 
   6   3   4      130.32      164.59      9.43 o 
   7   3   4        2.68        3.65      9.08 o 
   8   3   4      297.67      296.57     21.47 o 
   9   3   4       48.22       86.70     15.63 o 
  10   3   4       31.49       32.80     16.59 o 
  11   3   4      123.36      120.92     18.96 o 
  12   3   4     3232.27     3008.38     77.00 o 
  13   3   4       24.92       -1.74     22.27 o 
  14   3   4      195.99      192.78     29.15 o 
  15   3   4       24.72       49.34     32.22 o 
  16   3   4        9.30      -26.21     34.00 o 
  17   3   4       38.54       86.78     42.94 o 
  18   3   4       19.69       -8.81     44.92 o 
   0   4   4     9433.94     9702.34    139.47 o 
   1   4   4      121.98      125.25      8.98 o 
   2   4   4       89.53      100.83     11.03 o 
   3   4   4     5717.89     5702.12     64.89 o 
   4   4   4     1134.58     1138.27     18.76 o 
   5   4   4     1056.08     1134.19     23.45 o 
   6   4   4     7799.60     7774.37     93.34 o 
   7   4   4     2562.44     2694.54     41.66 o 
   8   4   4     2708.86     2740.90     44.37 o 
   9   4   4      500.63      532.24     27.41 o 
  10   4   4     1787.78     1829.55     41.44 o 
  11   4   4      110.68      104.15     22.22 o 
  12   4   4       92.70       83.69     23.07 o 
  13   4   4      225.43      241.29     27.10 o 
  14   4   4     1600.79     1591.19     49.34 o 
  15   4   4      117.06       44.83     37.43 o 
  16   4   4      171.54      116.30     45.17 o 
  17   4   4      254.91      208.51     58.43 o 
  18   4   4       33.64      -39.38     56.66 o 
   1   5   4      903.25      818.30     18.55 o 
   2   5   4    10701.43    10199.95    110.40 o 
   3   5   4       64.24       75.54     10.88 o 
   4   5   4    22689.12    22715.89    222.15 o 
   5   5   4     6026.93     5969.32     70.30 o 
   6   5   4     2737.61     2606.57     45.53 o 
   7   5   4       27.40       46.96     14.23 o 
   8   5   4     7338.96     7202.28     98.66 o 
   9   5   4     2031.14     1902.40     41.01 o 
  10   5   4      973.46      993.72     38.38 o 
  11   5   4      398.58      359.19     27.00 o 
  12   5   4      163.95      171.24     29.08 o 
  13   5   4        4.29      -28.03     36.56 o 
  14   5   4      704.53      722.54     40.92 o 
  15   5   4      384.91      430.94     42.89 o 
  16   5   4       32.93       55.88     39.59 o 
  17   5   4       24.81      107.04     48.08 o 
   0   6   4     5921.70     5850.98     92.79 o 
   1   6   4     1632.32     1481.31     25.64 o 
   2   6   4      388.18      377.44     15.68 o 
   3   6   4     3451.34     3499.53     46.65 o 
   4   6   4     1916.35     1819.79     32.87 o 
   5   6   4      254.64      261.27     17.33 o 
   6   6   4      290.80      260.55     20.64 o 
   7   6   4      393.31      473.84     24.45 o 
   8   6   4       17.78       38.82     20.20 o 
   9   6   4       11.87       32.63     24.76 o 
  10   6   4     2372.27     2404.66     57.25 o 
  11   6   4      538.09      549.26     50.49 o 
  12   6   4      122.93      144.69     32.86 o 
  13   6   4      755.19      827.27     51.53 o 
  14   6   4      172.49      163.37     43.08 o 
  15   6   4       24.12       31.96     34.59 o 
  16   6   4       22.71       63.74     40.63 o 
  17   6   4        8.07       23.78     47.59 o 
   1   7   4     1194.24     1183.55     25.06 o 
   2   7   4       17.30       31.44     13.88 o 
   3   7   4      130.78      124.46     15.22 o 
   4   7   4       14.43       -5.40     14.22 o 
   5   7   4      380.40      390.39     22.75 o 
   6   7   4       95.43      122.56     20.33 o 
   7   7   4      195.09      163.54     24.84 o 
   8   7   4       72.24      106.76     26.28 o 
   9   7   4      532.55      562.03     33.74 o 
  10   7   4      313.11      275.34     32.99 o 
  11   7   4       23.31      -43.61     29.07 o 
  12   7   4       15.77       15.20     33.48 o 
  13   7   4       11.80      -15.26     33.78 o 
  14   7   4       60.90       47.84     36.49 o 
  15   7   4       23.30      -27.81     40.07 o 
  16   7   4       92.78       68.19     43.37 o 
   0   8   4     1268.22     1280.72     38.94 o 
   1   8   4        1.16       -3.81     14.46 o 
   2   8   4       11.82       33.31     15.88 o 
   3   8   4      141.51      191.27     18.01 o 
   4   8   4       48.02       -5.00     22.11 o 
   5   8   4      140.87      169.25     27.90 o 
   6   8   4       67.39       38.03     25.67 o 
   7   8   4       16.30       13.36     24.59 o 
   8   8   4      146.43      136.24     34.03 o 
   9   8   4      284.86      299.64     32.46 o 
  10   8   4      206.74      213.40     33.24 o 
  11   8   4      132.94       79.49     33.41 o 
  12   8   4        0.59      -39.96     33.33 o 
  13   8   4        0.16       -1.72     44.06 o 
  14   8   4        4.40      -22.28     38.48 o 
  15   8   4        0.11      -49.91     58.55 o 
   1   9   4      476.73      543.16     22.48 o 
   2   9   4     2680.94     2735.02     49.15 o 
   3   9   4      159.88      150.74     26.33 o 
   4   9   4      428.31      451.00     30.85 o 
   5   9   4      557.89      557.64     33.77 o 
   6   9   4      762.55      740.51     37.39 o 
   7   9   4       27.19       29.35     31.24 o 
   8   9   4     1075.06     1137.52     45.16 o 
   9   9   4      174.97      157.72     54.35 o 
  10   9   4        0.04        3.96     32.88 o 
  11   9   4       77.75       69.50     35.87 o 
  12   9   4      171.74      188.45     40.35 o 
  13   9   4       15.28      -59.43     39.62 o 
  14   9   4        4.51       45.67     42.60 o 
   0  10   4      262.85      293.01     36.70 o 
   1  10   4       25.15       36.19     22.32 o 
   2  10   4      263.53      240.88     26.64 o 
   3  10   4      367.71      382.29     30.92 o 
   4  10   4     1087.29     1170.64     42.78 o 
   5  10   4       68.10      101.60     32.85 o 
   6  10   4      155.99      139.07     30.59 o 
   7  10   4      863.68      920.58     49.28 o 
   8  10   4       83.42       79.22     33.23 o 
   9  10   4      119.25      113.54     37.72 o 
  10  10   4      924.50      884.34     71.03 o 
  11  10   4        6.73      -53.22     37.89 o 
  12  10   4        0.95       17.69     40.72 o 
  13  10   4       46.39       -9.73     43.85 o 
   1  11   4      444.37      452.78     39.38 o 
   2  11   4      216.41      229.23     35.56 o 
   3  11   4       22.94       26.73     35.33 o 
   4  11   4        1.84       -7.06     39.06 o 
   5  11   4      140.38      156.37     34.06 o 
   6  11   4       54.81       46.58     37.87 o 
   7  11   4      122.65       97.92     37.19 o 
   8  11   4       88.74      112.01     37.61 o 
   9  11   4       13.04      -18.50     36.25 o 
  10  11   4        1.85      -20.57     40.06 o 
  11  11   4        2.73        5.12     40.55 o 
   0  12   4       88.15      142.83     52.40 o 
   1  12   4       25.13       23.67     42.07 o 
   2  12   4        0.08       -1.72     35.57 o 
   3  12   4      253.18      250.75     42.31 o 
   4  12   4       52.85      108.58     39.18 o 
   5  12   4       30.46        4.72     39.19 o 
   6  12   4       16.76       -7.56     38.90 o 
   7  12   4       15.58        4.29     48.76 o 
   8  12   4       15.78      -52.09     37.76 o 
   9  12   4        1.93      -18.46     40.58 o 
   1  13   4        0.41      -31.40     45.64 o 
   2  13   4       21.40       17.91     54.24 o 
   3  13   4       52.68      -14.01     46.48 o 
   4  13   4        0.94      -38.25     43.08 o 
   5  13   4       16.74       41.10     58.87 o 
   1   1   5     5387.58     5392.45     65.51 o 
   2   1   5    14749.85    14392.49    178.76 o 
   3   1   5       26.47       49.47      9.81 o 
   4   1   5    14180.99    13869.41    173.69 o 
   5   1   5     2595.33     2717.06     36.03 o 
   6   1   5     3955.94     3898.60     63.28 o 
   7   1   5      282.63      283.19     13.58 o 
   8   1   5     3968.92     3610.45     51.56 o 
   9   1   5      156.19      179.87     15.17 o 
  10   1   5       32.96       10.03     15.05 o 
  11   1   5      362.55      329.44     26.86 o 
  12   1   5      339.28      366.81     27.87 o 
  13   1   5      216.58      246.18     27.78 o 
  14   1   5     1543.40     1619.74     64.11 o 
  15   1   5       70.26       17.21     39.76 o 
  16   1   5       66.29      107.01     37.93 o 
  17   1   5       17.32      -34.81     38.94 o 
  18   1   5       31.48      -24.24     42.63 o 
   0   2   5    15210.59    15543.05    273.20 o 
   1   2   5      149.31      158.81      9.64 o 
   2   2   5     1035.93     1052.53     22.78 o 
   3   2   5     6277.65     6327.09     72.43 o 
   4   2   5    19450.52    19600.66    226.04 o 
   5   2   5      546.99      562.94     14.56 o 
   6   2   5     6517.21     6100.86     72.60 o 
   7   2   5      388.48      414.59     14.82 o 
   8   2   5      900.49      854.42     20.99 o 
   9   2   5      149.93      157.70     13.72 o 
  10   2   5     8502.96     8314.99    117.08 o 
  11   2   5      281.89      306.40     23.14 o 
  12   2   5       15.71       29.85     21.01 o 
  13   2   5       74.94       18.35     23.46 o 
  14   2   5     1756.90     1789.07     48.42 o 
  15   2   5       21.83        7.38     27.35 o 
  16   2   5      690.59      820.74     61.17 o 
  17   2   5       13.85       -3.07     44.29 o 
  18   2   5       57.70       60.80     52.25 o 
   1   3   5      388.28      461.65     14.79 o 
   2   3   5    36515.20    36674.62    390.15 o 
   3   3   5     1448.77     1472.88     22.97 o 
   4   3   5     6257.03     6154.03     67.59 o 
   5   3   5      222.72      207.86     10.57 o 
   6   3   5     2706.65     2545.76     36.06 o 
   7   3   5     2518.41     2612.24     38.04 o 
   8   3   5     9526.60     9292.62    163.66 o 
   9   3   5       63.61       83.76     23.62 o 
  10   3   5      295.85      274.64     22.51 o 
  11   3   5      166.89      163.49     20.94 o 
  12   3   5     3537.14     3747.85     94.63 o 
  13   3   5      592.58      567.82     32.56 o 
  14   3   5      335.29      327.60     31.38 o 
  15   3   5        9.36        5.30     33.12 o 
  16   3   5      442.69      515.75     54.19 o 
  17   3   5        6.88       -1.42     51.58 o 
  18   3   5       26.70       57.77     56.94 o 
   0   4   5     2696.20     2331.91     70.96 o 
   1   4   5      640.63      696.84     23.84 o 
   2   4   5     3146.34     3142.73     39.72 o 
   3   4   5      592.78      659.08     14.20 o 
   4   4   5      565.71      556.79     14.51 o 
   5   4   5      350.11      346.84     15.13 o 
   6   4   5     6464.99     6430.49     84.34 o 
   7   4   5      585.62      573.36     19.68 o 
   8   4   5     1698.99     1730.85     35.35 o 
   9   4   5       16.95       27.73     15.83 o 
  10   4   5     1451.20     1468.82     37.50 o 
  11   4   5      226.10      221.01     23.40 o 
  12   4   5      881.03      912.08     40.61 o 
  13   4   5      264.98      252.55     29.85 o 
  14   4   5      159.11      215.80     35.36 o 
  15   4   5        8.35        2.92     33.25 o 
  16   4   5      452.02      572.28     45.46 o 
  17   4   5       21.44       26.21     45.98 o 
  18   4   5        9.85      -17.21     56.43 o 
   1   5   5      779.93      780.88     22.80 o 
   2   5   5      133.65      193.04     12.16 o 
   3   5   5        9.09       12.62     10.34 o 
   4   5   5      923.63      969.14     19.52 o 
   5   5   5     2320.95     2289.41     34.54 o 
   6   5   5       19.32       36.74     13.88 o 
   7   5   5        3.55       -3.57     13.93 o 
   8   5   5       62.84       60.91     20.46 o 
   9   5   5        6.79       10.32     22.15 o 
  10   5   5      306.88      278.53     26.97 o 
  11   5   5        3.15       17.42     24.89 o 
  12   5   5       41.78       73.43     27.53 o 
  13   5   5       30.28       25.08     28.23 o 
  14   5   5       69.20       36.53     31.68 o 
  15   5   5       27.53       49.30     36.38 o 
  16   5   5        0.00      -39.57     37.56 o 
  17   5   5       24.54       49.33     41.88 o 
   0   6   5     5971.90     6049.48     96.11 o 
   1   6   5      153.84      188.48     14.91 o 
   2   6   5     2561.56     2637.92     38.18 o 
   3   6   5     1876.49     1907.42     31.51 o 
   4   6   5     3883.21     4092.21     71.40 o 
   5   6   5       28.61       34.61     14.74 o 
   6   6   5     1107.34     1054.45     30.09 o 
   7   6   5      166.82      159.45     24.23 o 
   8   6   5       25.54       13.12     22.30 o 
   9   6   5      163.12      144.48     23.85 o 
  10   6   5      921.10      924.01     53.79 o 
  11   6   5        0.35      -27.42     26.34 o 
  12   6   5      152.16      151.88     31.07 o 
  13   6   5       62.01       31.23     31.55 o 
  14   6   5       32.81       46.25     32.99 o 
  15   6   5        1.07       10.49     35.89 o 
  16   6   5      129.75      132.58     50.60 o 
  17   6   5       48.51       33.11     42.68 o 
   1   7   5      422.62      395.77     17.90 o 
   2   7   5     9429.17     9431.08    106.68 o 
   3   7   5       12.48       -5.61     14.20 o 
   4   7   5     2452.31     2492.72     47.96 o 
   5   7   5       20.13       36.49     18.47 o 
   6   7   5     1689.26     1626.17     53.07 o 
   7   7   5       69.49       18.26     23.64 o 
   8   7   5     3101.55     3040.18     89.16 o 
   9   7   5      424.02      325.01     32.06 o 
  10   7   5      262.17      286.38     32.64 o 
  11   7   5       18.34       22.32     30.53 o 
  12   7   5      212.59      300.59     37.72 o 
  13   7   5        0.77      -16.39     34.39 o 
  14   7   5       39.70      -21.08     38.73 o 
  15   7   5       60.99       55.11     40.42 o 
  16   7   5       32.00      -18.05     45.17 o 
   0   8   5     4283.41     4153.82     76.25 o 
   1   8   5      234.48      187.99     17.50 o 
   2   8   5      270.68      275.70     20.46 o 
   3   8   5       36.27       29.42     18.70 o 
   4   8   5     3079.12     3052.03     60.58 o 
   5   8   5       10.10        9.79     23.44 o 
   6   8   5     1295.35     1280.19     58.25 o 
   7   8   5        0.47       34.64     26.56 o 
   8   8   5     2639.57     2564.86     72.14 o 
   9   8   5        0.47       22.53     29.49 o 
  10   8   5      706.76      823.80     62.28 o 
  11   8   5        0.15      -26.58     48.13 o 
  12   8   5       43.90       52.69     36.46 o 
  13   8   5       28.94       34.24     36.42 o 
  14   8   5      453.59      515.48     47.69 o 
  15   8   5       23.95       84.78     44.86 o 
   1   9   5      405.95      416.53     26.76 o 
   2   9   5     1128.03     1153.63     32.77 o 
   3   9   5      189.05      111.71     33.69 o 
   4   9   5      812.61      888.47     47.85 o 
   5   9   5      614.64      597.92     33.95 o 
   6   9   5      527.35      484.86     33.93 o 
   7   9   5       42.11        5.80     29.53 o 
   8   9   5      109.85      170.78     32.78 o 
   9   9   5        5.26       17.74     31.31 o 
  10   9   5       21.22       15.87     33.41 o 
  11   9   5       95.12       61.99     36.10 o 
  12   9   5      148.31      240.80     48.67 o 
  13   9   5        4.03      -10.01     39.83 o 
  14   9   5       55.16       36.33     44.73 o 
   0  10   5        4.53       48.80     32.32 o 
   1  10   5     1025.57     1073.88     37.14 o 
   2  10   5      401.96      403.65     36.46 o 
   3  10   5       83.41       64.07     31.94 o 
   4  10   5        1.60        0.59     27.32 o 
   5  10   5      233.91      238.66     32.83 o 
   6  10   5        5.64       23.57     29.50 o 
   7  10   5       37.90       63.84     32.05 o 
   8  10   5      193.75      171.17     35.83 o 
   9  10   5       37.84        8.18     34.85 o 
  10  10   5       16.03        9.84     37.37 o 
  11  10   5        0.28      -31.35     38.07 o 
  12  10   5        3.12      -40.52     40.08 o 
   1  11   5       58.91       89.85     33.80 o 
   2  11   5      174.54      159.38     34.84 o 
   3  11   5       49.06       38.35     34.82 o 
   4  11   5      540.31      495.46     42.47 o 
   5  11   5       40.01        4.88     40.01 o 
   6  11   5      164.62      147.00     37.84 o 
   7  11   5        8.51       26.93     33.29 o 
   8  11   5      200.29      176.74     37.96 o 
   9  11   5       24.09       27.66     38.51 o 
  10  11   5       17.79        9.65     40.87 o 
  11  11   5       23.58       10.52     41.23 o 
   0  12   5      158.50       89.70     77.72 o 
   1  12   5        4.55      -62.17     41.45 o 
   2  12   5       76.02       80.44     40.52 o 
   3  12   5       39.29       17.51     37.90 o 
   4  12   5       72.95       71.40     43.70 o 
   5  12   5       27.68       16.77     39.68 o 
   6  12   5      134.95      112.18     53.92 o 
   7  12   5       32.05       53.10     42.06 o 
   8  12   5       18.05       17.30     57.10 o 
   1  13   5       13.07      -45.76     65.18 o 
   2  13   5      185.70      280.40     54.75 o 
   3  13   5       58.32      117.70     52.85 o 
   4  13   5      252.14      209.53     47.45 o 
   5  13   5        3.03       28.77     44.46 o 
   0   0   6      561.34      501.39     45.92 o 
   1   0   6      367.13      398.12     14.66 o 
   2   0   6     3959.31     4329.45     72.12 o 
   3   0   6     8308.47     8293.44    131.34 o 
   4   0   6     2124.81     1796.25     37.39 o 
   5   0   6      546.30      635.40     25.45 o 
   6   0   6     7112.90     6956.58    114.55 o 
   7   0   6     5644.44     5315.84    105.64 o 
   8   0   6     8182.72     7952.97    152.35 o 
   9   0   6     1008.91      966.04     32.07 o 
  10   0   6     1420.00     1336.88     47.37 o 
  11   0   6      146.31      159.13     28.38 o 
  12   0   6       31.71       55.19     29.74 o 
  13   0   6      264.89      197.66     45.90 o 
  14   0   6     1086.29     1128.28     71.31 o 
  15   0   6      128.02      199.46     55.05 o 
  16   0   6     1187.10     1162.23     74.92 o 
  17   0   6      843.61      863.51     75.10 o 
  18   0   6        0.71      -90.68     60.45 o 
   1   1   6       46.95       55.98      7.55 o 
   2   1   6    31115.49    31958.97    362.20 o 
   3   1   6        5.25       15.21      6.85 o 
   4   1   6      953.39      847.75     21.39 o 
   5   1   6    12834.81    12758.95    150.39 o 
   6   1   6     2673.51     2724.93     37.78 o 
   7   1   6      711.31      803.97     20.64 o 
   8   1   6     2741.15     2651.64     39.08 o 
   9   1   6     2346.25     2209.30     38.07 o 
  10   1   6        0.42       11.39     15.25 o 
  11   1   6     1982.66     1870.28     46.37 o 
  12   1   6     2294.70     2235.29     53.53 o 
  13   1   6       44.30       69.49     25.68 o 
  14   1   6       36.22      100.83     33.94 o 
  15   1   6      689.75      800.30     52.94 o 
  16   1   6        5.27        1.77     37.81 o 
  17   1   6      138.02       31.16     49.01 o 
  18   1   6      107.05      160.31     54.25 o 
   0   2   6    27151.42    28121.11    422.18 o 
   1   2   6     3826.07     3867.58     54.00 o 
   2   2   6      850.13      934.20     20.32 o 
   3   2   6      335.04      306.04     10.39 o 
   4   2   6     6328.66     6307.38     78.01 o 
   5   2   6     2017.04     2182.01     31.65 o 
   6   2   6      483.59      438.48     16.18 o 
   7   2   6      214.96      219.79     13.19 o 
   8   2   6      988.18     1055.12     24.87 o 
   9   2   6      235.16      262.29     18.38 o 
  10   2   6     1885.09     2039.10     55.17 o 
  11   2   6      214.71      234.32     30.14 o 
  12   2   6      276.42      303.64     22.99 o 
  13   2   6      882.45      917.58     33.34 o 
  14   2   6        3.08       16.22     24.44 o 
  15   2   6       99.74      153.88     35.24 o 
  16   2   6        7.39      -41.28     35.75 o 
  17   2   6       23.05      -27.15     39.18 o 
  18   2   6        1.28       18.90     52.75 o 
   1   3   6      263.86      258.05     15.03 o 
   2   3   6      210.54      280.42     12.63 o 
   3   3   6       40.38       65.38     11.24 o 
   4   3   6       79.03       65.56      8.90 o 
   5   3   6     5493.49     5442.73     80.19 o 
   6   3   6        4.47       16.49     10.00 o 
   7   3   6      287.39      348.49     18.19 o 
   8   3   6      913.51      840.92     25.27 o 
   9   3   6      862.50      884.06     26.45 o 
  10   3   6      116.55      112.55     18.50 o 
  11   3   6     1000.19     1053.08     34.45 o 
  12   3   6     1141.00     1189.55     36.24 o 
  13   3   6       10.74       52.93     30.44 o 
  14   3   6      103.54       86.26     31.36 o 
  15   3   6      127.60       64.05     34.88 o 
  16   3   6        6.35      -22.15     35.85 o 
  17   3   6      156.11       69.58     54.25 o 
  18   3   6        1.16       35.02    120.17 o 
   0   4   6     4192.50     4220.11     84.51 o 
   1   4   6    17526.07    17948.12    224.91 o 
   2   4   6      756.41      846.41     18.24 o 
   3   4   6     8518.68     8495.11     91.90 o 
   4   4   6     9434.72     9159.13     98.79 o 
   5   4   6     4711.03     4989.93     60.17 o 
   6   4   6     1618.76     1704.20     32.90 o 
   7   4   6     3367.17     3202.33     47.58 o 
   8   4   6     1004.72      958.32     27.05 o 
   9   4   6      217.69      208.31     18.23 o 
  10   4   6     3443.82     3315.24     68.77 o 
  11   4   6        9.50       22.65     23.79 o 
  12   4   6        3.98       42.36     25.86 o 
  13   4   6     1606.82     1485.43     46.85 o 
  14   4   6      683.08      634.37     41.67 o 
  15   4   6       22.36      -15.57     33.93 o 
  16   4   6      124.22       83.79     52.13 o 
  17   4   6        2.86      -29.16     40.52 o 
   1   5   6     3492.50     3339.56     45.47 o 
   2   5   6    10949.49    11154.06    127.40 o 
   3   5   6        5.22       17.29     10.16 o 
   4   5   6     5916.34     5841.88     65.11 o 
   5   5   6     5409.63     5260.10     68.12 o 
   6   5   6      211.51      240.71     18.79 o 
   7   5   6       27.97       27.39     18.81 o 
   8   5   6     5743.54     5578.87     81.45 o 
   9   5   6      402.95      411.01     27.69 o 
  10   5   6       57.77       58.12     24.44 o 
  11   5   6      482.27      547.15     44.68 o 
  12   5   6      134.54      199.32     35.56 o 
  13   5   6      181.11      137.86     31.92 o 
  14   5   6       15.02      -23.23     33.70 o 
  15   5   6       46.54       18.06     36.17 o 
  16   5   6       19.89       40.65     39.17 o 
  17   5   6        9.94      -45.29     41.22 o 
   0   6   6    13750.59    13778.26    220.64 o 
   1   6   6      898.29      898.46     27.94 o 
   2   6   6      159.57      117.39     13.66 o 
   3   6   6     1155.64     1057.85     26.79 o 
   4   6   6      294.41      294.46     18.04 o 
   5   6   6      415.47      417.88     22.25 o 
   6   6   6       57.67       55.32     18.74 o 
   7   6   6     1270.67     1402.12     40.87 o 
   8   6   6      119.45      111.03     22.02 o 
   9   6   6      939.42      966.79     36.80 o 
  10   6   6     4000.81     3921.88     74.27 o 
  11   6   6        2.29       22.42     27.50 o 
  12   6   6       18.87       28.64     29.86 o 
  13   6   6       44.18        7.45     30.63 o 
  14   6   6      176.48      203.31     44.68 o 
  15   6   6       56.41       32.03     43.41 o 
  16   6   6       66.94       69.53     46.31 o 
   1   7   6       92.32      112.95     16.69 o 
   2   7   6      749.87      710.25     23.80 o 
   3   7   6      410.79      437.89     21.60 o 
   4   7   6      339.00      334.95     22.50 o 
   5   7   6     1009.91      974.74     30.95 o 
   6   7   6      174.19      195.00     25.72 o 
   7   7   6      224.82      205.32     30.23 o 
   8   7   6      909.94      906.14     37.76 o 
   9   7   6       14.73       34.38     27.25 o 
  10   7   6       51.09       57.51     29.79 o 
  11   7   6        1.21       35.49     38.21 o 
  12   7   6      168.37      212.92     36.68 o 
  13   7   6       57.52       50.46     36.02 o 
  14   7   6        0.52      -19.84     38.29 o 
  15   7   6       20.81      -28.52     39.63 o 
  16   7   6       62.36      130.36     49.70 o 
   0   8   6      614.86      679.59     43.63 o 
   1   8   6       62.63       57.96     20.69 o 
   2   8   6       47.92       58.89     18.54 o 
   3   8   6     1713.26     1595.14     59.39 o 
   4   8   6      296.49      249.50     23.85 o 
   5   8   6      131.66      117.35     25.87 o 
   6   8   6       89.58       43.04     25.16 o 
   7   8   6     1626.44     1612.85     48.68 o 
   8   8   6        0.26      -16.24     27.18 o 
   9   8   6      433.59      460.45     42.10 o 
  10   8   6      364.23      288.87     34.70 o 
  11   8   6       86.60      106.49     34.19 o 
  12   8   6        0.10       -9.03     34.37 o 
  13   8   6       37.09      -12.48     37.46 o 
  14   8   6        1.63      -56.54     37.69 o 
  15   8   6        4.20      -49.64     43.49 o 
   1   9   6     1214.25     1232.66     36.98 o 
   2   9   6     2196.76     2256.03     49.26 o 
   3   9   6       95.64       97.02     30.21 o 
   4   9   6      262.07      214.23     28.80 o 
   5   9   6     1183.90     1163.51     44.52 o 
   6   9   6       19.71      -13.06     27.02 o 
   7   9   6      173.64      194.66     32.71 o 
   8   9   6      794.42      668.36     39.81 o 
   9   9   6      100.36      109.64     35.17 o 
  10   9   6       55.29       20.20     34.71 o 
  11   9   6      205.66      205.08     43.07 o 
  12   9   6       49.97       -4.30     36.52 o 
  13   9   6        2.16        1.89     40.31 o 
   0  10   6      758.55      852.53     52.07 o 
   1  10   6       36.69       48.01     24.91 o 
   2  10   6       21.20       -4.15     29.46 o 
   3  10   6     1230.71     1225.14     78.34 o 
   4  10   6      491.64      624.98     51.67 o 
   5  10   6        2.05      -25.74     32.32 o 
   6  10   6      397.08      457.33     40.63 o 
   7  10   6      138.98      152.57     34.03 o 
   8  10   6       23.95       40.87     33.80 o 
   9  10   6        2.11       13.84     35.13 o 
  10  10   6      373.79      356.07     43.23 o 
  11  10   6      166.10      168.69     41.21 o 
  12  10   6       13.95      -10.39     40.57 o 
   1  11   6       16.65       14.44     37.50 o 
   2  11   6      512.39      644.94     43.78 o 
   3  11   6       28.62       -1.82     34.43 o 
   4  11   6        3.12       32.52     34.64 o 
   5  11   6       50.85       34.87     36.75 o 
   6  11   6        8.85       -7.69     44.61 o 
   7  11   6        8.21      -24.79     39.20 o 
   8  11   6      135.07      151.07     43.83 o 
   9  11   6       58.31       -7.31     43.19 o 
  10  11   6        4.18       32.02     40.73 o 
   0  12   6       14.70      -46.58     87.72 o 
   1  12   6       65.00      127.58     51.55 o 
   2  12   6       74.75       28.11     39.99 o 
   3  12   6       43.85       58.93     39.69 o 
   4  12   6      104.27      113.47     40.99 o 
   5  12   6       54.96       49.17     41.02 o 
   6  12   6      182.84      239.83     46.94 o 
   7  12   6        3.85      -11.62     42.83 o 
   8  12   6       14.22       -6.09     45.60 o 
   1  13   6       14.04       48.54     65.28 o 
   2  13   6        2.82      -35.76     85.54 o 
   3  13   6       20.82       33.49     51.12 o 
   4  13   6       47.10       42.72     43.17 o 
   1   1   7     8266.79     8455.41     94.42 o 
   2   1   7       77.90      128.24      8.53 o 
   3   1   7     2032.87     2143.88     31.69 o 
   4   1   7     1122.30     1149.96     22.02 o 
   5   1   7      731.82      943.13     20.81 o 
   6   1   7       41.21       52.94     11.05 o 
   7   1   7      374.21      458.27     17.24 o 
   8   1   7      102.68       91.22     13.87 o 
   9   1   7     3346.20     3407.65     51.97 o 
  10   1   7        1.12       -1.86     15.38 o 
  11   1   7      478.92      502.42     25.94 o 
  12   1   7      601.26      580.71     28.47 o 
  13   1   7      998.41     1024.75     39.41 o 
  14   1   7       61.64       25.31     33.13 o 
  15   1   7      801.04      838.66     89.38 o 
  16   1   7       34.50       41.83     45.89 o 
  17   1   7       33.79       29.59     42.28 o 
  18   1   7        0.22      -21.85     43.40 o 
   0   2   7        9.28       13.98      8.92 o 
   1   2   7     3602.27     3413.43     46.09 o 
   2   2   7     1171.32     1349.39     26.25 o 
   3   2   7    19280.60    19258.78    240.80 o 
   4   2   7     4308.72     4220.28     55.66 o 
   5   2   7     1533.12     1588.90     29.19 o 
   6   2   7       25.29        8.72     10.26 o 
   7   2   7    10095.84     9240.24    107.26 o 
   8   2   7       73.47       52.52     12.90 o 
   9   2   7     5293.77     5199.22     79.10 o 
  10   2   7      777.34      903.69     27.73 o 
  11   2   7     2579.28     2593.74     51.94 o 
  12   2   7        2.14      -30.23     21.94 o 
  13   2   7     1813.71     1930.03     53.02 o 
  14   2   7      605.83      580.79     39.74 o 
  15   2   7       89.22       30.20     39.55 o 
  16   2   7        1.02      -56.99     37.99 o 
  17   2   7      187.16      167.76     52.84 o 
  18   2   7        1.25       47.57     53.95 o 
   1   3   7    17037.83    17810.91    223.21 o 
   2   3   7     4544.23     4541.90     64.58 o 
   3   3   7     7992.92     7557.10    100.78 o 
   4   3   7    10502.62    10291.09    123.29 o 
   5   3   7    15632.82    14978.10    165.82 o 
   6   3   7      466.87      518.85     18.38 o 
   7   3   7     2358.92     2408.86     41.25 o 
   8   3   7      564.34      551.10     27.84 o 
   9   3   7     4650.88     4508.98     66.26 o 
  10   3   7        8.97      -10.44     19.36 o 
  11   3   7     1447.37     1438.23     40.02 o 
  12   3   7      115.27       59.04     27.31 o 
  13   3   7        4.74      -23.48     27.99 o 
  14   3   7      231.12      243.38     35.08 o 
  15   3   7      571.97      666.54     43.93 o 
  16   3   7       41.65       58.97     43.06 o 
  17   3   7       15.21       23.56     53.11 o 
  18   3   7       10.31      -81.62     82.46 o 
   0   4   7      357.09      521.82     36.21 o 
   1   4   7      194.50      192.91     11.73 o 
   2   4   7     6519.79     6786.55     85.32 o 
   3   4   7    15790.99    15182.04    193.18 o 
   4   4   7        8.17       -4.04      9.15 o 
   5   4   7      295.31      353.05     16.25 o 
   6   4   7      186.89      223.23     18.30 o 
   7   4   7     1724.51     1585.48     36.88 o 
   8   4   7      489.30      530.27     24.72 o 
   9   4   7      164.69      216.35     21.44 o 
  10   4   7      299.49      312.13     24.24 o 
  11   4   7        3.85      -30.09     23.56 o 
  12   4   7      295.19      265.52     29.57 o 
  13   4   7        8.51       -4.85     30.49 o 
  14   4   7       53.10        6.86     35.82 o 
  15   4   7       24.85       36.09     35.63 o 
  16   4   7        4.54      -54.94     36.63 o 
  17   4   7        8.63      -38.90     57.21 o 
   1   5   7      312.96      350.88     14.32 o 
   2   5   7       37.06       35.50     11.15 o 
   3   5   7       42.90       40.30     12.22 o 
   4   5   7      280.11      286.98     15.96 o 
   5   5   7      136.45      154.78     18.89 o 
   6   5   7      153.46      148.49     23.40 o 
   7   5   7       18.16       -1.73     16.79 o 
   8   5   7     1024.46      966.78     30.76 o 
   9   5   7       88.32       60.31     23.39 o 
  10   5   7      157.34      133.67     26.64 o 
  11   5   7        0.58      -20.37     29.64 o 
  12   5   7       40.82       37.87     27.70 o 
  13   5   7       14.13      -26.46     28.41 o 
  14   5   7        2.70      -17.74     33.20 o 
  15   5   7        7.63      -34.65     37.07 o 
  16   5   7        3.12       18.85     38.05 o 
  17   5   7        1.70      -36.80     46.27 o 
   0   6   7     2180.03     2323.58     53.12 o 
   1   6   7     1038.48     1095.76     36.83 o 
   2   6   7        6.62       -2.23     15.22 o 
   3   6   7     4491.23     4336.30     56.29 o 
   4   6   7      827.98      768.39     26.44 o 
   5   6   7      106.36       95.12     19.08 o 
   6   6   7      135.28      150.16     20.70 o 
   7   6   7      972.54     1034.02     29.97 o 
   8   6   7      793.31      731.05     45.03 o 
   9   6   7     1397.40     1313.63     42.72 o 
  10   6   7     1162.25     1025.36     39.88 o 
  11   6   7      514.26      469.70     35.07 o 
  12   6   7        0.84       22.53     29.05 o 
  13   6   7       72.94        8.81     32.17 o 
  14   6   7        6.01      -20.87     32.98 o 
  15   6   7        8.41       -7.98     39.07 o 
  16   6   7        0.06      -42.18     39.50 o 
   1   7   7     4043.14     3856.54     72.86 o 
   2   7   7       80.20       69.68     17.96 o 
   3   7   7       21.10       -4.04     17.98 o 
   4   7   7        1.51      -27.77     18.51 o 
   5   7   7     3955.78     3867.17     67.55 o 
   6   7   7     1011.36      929.00     35.97 o 
   7   7   7      514.83      531.34     34.48 o 
   8   7   7      187.30      197.17     29.11 o 
   9   7   7     1648.12     1716.18     51.53 o 
  10   7   7      135.55       42.37     30.29 o 
  11   7   7      975.64      953.71     44.26 o 
  12   7   7       12.67        9.01     32.63 o 
  13   7   7       13.17       17.83     31.70 o 
  14   7   7       13.54      -52.00     36.16 o 
  15   7   7      433.81      465.11     62.81 o 
   0   8   7      497.57      519.85     59.83 o 
   1   8   7     2275.77     2173.17     49.36 o 
   2   8   7      444.11      442.29     26.39 o 
   3   8   7     2134.87     2163.50     50.03 o 
   4   8   7     1226.76     1276.89     40.15 o 
   5   8   7      824.26      841.72     36.25 o 
   6   8   7       28.71       31.65     25.31 o 
   7   8   7     1446.14     1595.92     48.66 o 
   8   8   7      608.57      611.96     36.66 o 
   9   8   7      457.70      504.28     37.00 o 
  10   8   7      250.54      269.97     36.72 o 
  11   8   7        6.07       51.25     34.90 o 
  12   8   7        0.73        2.48     35.77 o 
  13   8   7      758.85      803.22     49.87 o 
  14   8   7      104.08       38.13     41.55 o 
   1   9   7       47.73       75.20     24.96 o 
   2   9   7      251.38      218.34     27.83 o 
   3   9   7      205.33      195.93     35.01 o 
   4   9   7      401.16      392.44     52.51 o 
   5   9   7      178.62      220.12     33.74 o 
   6   9   7        7.89       -9.84     28.45 o 
   7   9   7       39.19        2.11     30.37 o 
   8   9   7        7.54      -13.27     30.73 o 
   9   9   7      152.93      237.01     34.91 o 
  10   9   7      180.03      163.56     37.45 o 
  11   9   7       69.39       36.30     36.47 o 
  12   9   7       25.27       61.04     38.64 o 
  13   9   7       33.94       42.95     39.51 o 
   0  10   7       69.16      -12.26     37.26 o 
   1  10   7      254.12      267.91     33.16 o 
   2  10   7      290.62      343.03     40.81 o 
   3  10   7       27.79       31.41     32.54 o 
   4  10   7       68.44       11.35     34.58 o 
   5  10   7       62.02       37.29     35.55 o 
   6  10   7       10.61      -11.11     33.69 o 
   7  10   7        1.66      -25.65     36.34 o 
   8  10   7       45.60      -12.42     37.18 o 
   9  10   7       35.92      -12.95     36.98 o 
  10  10   7       34.16      -28.06     36.91 o 
  11  10   7        3.83       41.62     39.24 o 
  12  10   7       21.37       -9.91     39.18 o 
   1  11   7       65.84       57.86     37.96 o 
   2  11   7       99.12       97.76     41.11 o 
   3  11   7      147.25      112.06     37.45 o 
   4  11   7        5.01      -52.51     35.00 o 
   5  11   7      286.44      341.42     42.87 o 
   6  11   7       11.13       13.24     38.94 o 
   7  11   7        8.14      -45.87     36.89 o 
   8  11   7       65.79       11.40     43.47 o 
   9  11   7      136.81      133.37     45.21 o 
  10  11   7        4.99      -47.95     45.40 o 
   0  12   7      230.84      275.70     91.10 o 
   1  12   7      340.21      336.41     67.73 o 
   2  12   7       51.03       41.86     43.45 o 
   3  12   7      296.99      380.62     50.57 o 
   4  12   7        0.11       32.80     40.49 o 
   5  12   7       18.24       35.55     40.62 o 
   6  12   7        8.62      -61.18     40.79 o 
   7  12   7      338.09      361.64     58.46 o 
   8  12   7        4.29       23.83     45.56 o 
   1  13   7      209.68      224.04     72.42 o 
   2  13   7       93.17      117.19     73.20 o 
   3  13   7        6.59       51.97     47.98 o 
   0   0   8    15526.07    16688.82    361.72 o 
   1   0   8    12027.18    11993.38    186.90 o 
   2   0   8      520.39      647.60     21.82 o 
   3   0   8    20455.84    19532.57    464.87 o 
   4   0   8     6293.31     6402.40    106.78 o 
   5   0   8     1361.17     1491.19     37.09 o 
   6   0   8     6518.09     6332.57    108.20 o 
   7   0   8    16041.26    16137.95    292.26 o 
   8   0   8      143.83      185.70     24.33 o 
   9   0   8     2358.58     2248.80     61.31 o 
  10   0   8     6196.76     5815.01    122.99 o 
  11   0   8      747.60      720.09     39.72 o 
  12   0   8     1618.76     1566.58     74.90 o 
  13   0   8     1068.64     1111.77     94.03 o 
  14   0   8       89.38       47.10     95.15 o 
  15   0   8       49.20       14.01     97.96 o 
  16   0   8        3.73      -53.11     86.56 o 
  17   0   8      636.98      645.90    106.71 o 
  18   0   8       44.64       23.70     89.62 o 
   1   1   8     4167.94     3956.42     48.61 o 
   2   1   8     1309.85     1365.63     22.49 o 
   3   1   8       13.66       18.52      8.28 o 
   4   1   8     1509.54     1548.98     36.00 o 
   5   1   8    12712.51    12715.04    151.33 o 
   6   1   8      141.39      141.21     12.84 o 
   7   1   8       43.74       16.14     12.64 o 
   8   1   8      190.81      198.19     15.67 o 
   9   1   8     1518.31     1432.77     47.05 o 
  10   1   8       17.96       46.23     16.69 o 
  11   1   8     2827.29     2768.43     54.27 o 
  12   1   8        9.03       -0.02     24.45 o 
  13   1   8      279.92      288.03     34.56 o 
  14   1   8       34.15      -19.01     37.99 o 
  15   1   8      774.94      827.25     58.86 o 
  16   1   8       29.39       50.13     46.58 o 
  17   1   8        5.63      -25.19     48.13 o 
  18   1   8      135.81      265.20     82.31 o 
   0   2   8       29.74       20.58     10.94 o 
   1   2   8     2701.44     2748.05     39.96 o 
   2   2   8     1769.41     1757.05     29.88 o 
   3   2   8      189.12      216.64     13.78 o 
   4   2   8     2839.80     3172.84     58.34 o 
   5   2   8     4144.68     4297.86     58.03 o 
   6   2   8      174.46      175.69     14.59 o 
   7   2   8      455.97      457.40     17.48 o 
   8   2   8       66.44       97.05     14.85 o 
   9   2   8      420.93      426.56     20.74 o 
  10   2   8     2104.59     1971.28     47.08 o 
  11   2   8        1.81       -6.77     26.59 o 
  12   2   8        0.60      -21.07     23.60 o 
  13   2   8      423.59      439.85     33.47 o 
  14   2   8        1.89       44.84     34.13 o 
  15   2   8       20.12       10.42     40.96 o 
  16   2   8        2.62      -44.57     40.74 o 
  17   2   8        2.65      -30.74     48.65 o 
  18   2   8        5.53       22.28     52.24 o 
   1   3   8       41.70       47.82     10.58 o 
   2   3   8      437.79      497.22     17.47 o 
   3   3   8       56.95       80.83     12.56 o 
   4   3   8      888.92     1012.32     28.00 o 
   5   3   8     1706.75     1724.54     38.93 o 
   6   3   8      145.05      151.97     15.12 o 
   7   3   8      688.02      730.23     27.52 o 
   8   3   8        8.65      -16.23     17.26 o 
   9   3   8      484.46      412.28     24.73 o 
  10   3   8       23.49       31.26     20.52 o 
  11   3   8       27.51       12.08     21.81 o 
  12   3   8       43.10       17.28     36.56 o 
  13   3   8        7.81       -6.35     28.71 o 
  14   3   8       26.38       33.53     31.48 o 
  15   3   8      140.61       62.57     34.53 o 
  16   3   8      156.79      242.24     47.50 o 
  17   3   8        1.10      -55.70     45.86 o 
   0   4   8     4003.74     4008.03     82.13 o 
   1   4   8     4186.62     4081.43     60.79 o 
   2   4   8      375.33      350.90     16.72 o 
   3   4   8     9153.66     8714.37    116.69 o 
   4   4   8      101.79      114.59     16.00 o 
   5   4   8      535.14      643.34     27.35 o 
   6   4   8       79.41       90.87     17.26 o 
   7   4   8     2395.97     2254.46     58.24 o 
   8   4   8      389.33      391.26     23.83 o 
   9   4   8      199.31      201.74     22.89 o 
  10   4   8      118.19      112.52     22.73 o 
  11   4   8       11.47      -16.31     23.99 o 
  12   4   8      599.60      559.34     34.92 o 
  13   4   8      743.63      795.77     43.14 o 
  14   4   8      211.97      189.48     35.69 o 
  15   4   8        1.04      -32.99     35.88 o 
  16   4   8       29.37       94.25     38.93 o 
  17   4   8       49.63        5.68     47.98 o 
   1   5   8     7622.62     7648.34    106.14 o 
   2   5   8     2352.54     2187.46     44.74 o 
   3   5   8     1496.27     1442.87     30.48 o 
   4   5   8      736.93      772.37     22.40 o 
   5   5   8     7459.27     7193.51    103.60 o 
   6   5   8      971.63     1010.92     29.84 o 
   7   5   8      188.30      157.12     20.07 o 
   8   5   8     2178.09     2015.95     44.03 o 
   9   5   8     1730.49     1642.87     40.86 o 
  10   5   8      290.17      273.82     28.29 o 
  11   5   8     1183.43     1166.91     42.66 o 
  12   5   8      683.65      723.05     49.74 o 
  13   5   8      105.71      111.99     32.22 o 
  14   5   8      348.93      255.32     39.47 o 
  15   5   8      340.33      392.23     43.70 o 
  16   5   8        0.64      -37.28     40.37 o 
   0   6   8       54.37       68.06     26.60 o 
   1   6   8     3121.40     3101.78     57.09 o 
   2   6   8      363.18      361.15     20.13 o 
   3   6   8     6050.22     5714.48     80.58 o 
   4   6   8     2361.93     2326.05     45.27 o 
   5   6   8      197.27      236.26     27.30 o 
   6   6   8      648.73      616.25     27.38 o 
   7   6   8     2272.62     2321.60     50.20 o 
   8   6   8     1323.39     1331.87     42.55 o 
   9   6   8      981.32     1031.49     46.60 o 
  10   6   8        5.73        1.40     25.75 o 
  11   6   8      414.15      433.90     33.79 o 
  12   6   8        1.81      -44.94     29.96 o 
  13   6   8       89.95      176.62     34.18 o 
  14   6   8        3.17      -69.37     46.25 o 
  15   6   8        8.35       39.74     39.14 o 
  16   6   8        3.35        7.24     41.18 o 
   1   7   8      234.43      250.65     23.30 o 
   2   7   8     1249.53     1288.27     37.37 o 
   3   7   8      234.58      253.32     27.12 o 
   4   7   8      265.89      264.73     22.59 o 
   5   7   8      293.46      337.95     25.40 o 
   6   7   8      905.55      884.28     35.40 o 
   7   7   8        5.34       29.97     25.54 o 
   8   7   8        1.56       26.12     26.46 o 
   9   7   8      276.58      355.28     34.15 o 
  10   7   8       43.24       44.10     40.70 o 
  11   7   8       80.81      148.20     29.20 o 
  12   7   8      319.47      357.84     35.35 o 
  13   7   8       12.44       48.84     31.94 o 
  14   7   8        0.26      -18.67     36.30 o 
  15   7   8       24.12       19.17     40.81 o 
   0   8   8       28.87       34.84     33.25 o 
   1   8   8      103.90      134.14     25.35 o 
   2   8   8        4.94       12.28     23.43 o 
   3   8   8      528.78      518.95     35.96 o 
   4   8   8      599.09      620.76     32.84 o 
   5   8   8       98.75       89.13     29.30 o 
   6   8   8     2110.58     2089.36     62.47 o 
   7   8   8      324.95      271.84     40.54 o 
   8   8   8      268.27      200.83     32.22 o 
   9   8   8        5.14       57.99     32.43 o 
  10   8   8        9.05        0.19     32.51 o 
  11   8   8       66.97       71.27     35.57 o 
  12   8   8        0.45      -32.98     36.52 o 
  13   8   8        7.81       73.42     40.33 o 
  14   8   8        3.54       15.20     42.71 o 
   1   9   8      420.07      456.43     34.17 o 
   2   9   8      239.37      247.65     44.77 o 
   3   9   8      244.53      274.87     32.09 o 
   4   9   8      244.50      259.66     34.61 o 
   5   9   8      615.84      646.59     41.42 o 
   6   9   8        2.03       -6.27     31.03 o 
   7   9   8        0.80       -3.49     43.93 o 
   8   9   8       47.91       45.60     37.67 o 
   9   9   8      300.16      293.34     50.00 o 
  10   9   8       35.51       13.16     35.70 o 
  11   9   8      169.39      171.84     40.87 o 
  12   9   8      394.77      385.04     44.20 o 
  13   9   8       52.04       38.96     43.78 o 
   0  10   8      596.51      587.43     50.07 o 
   1  10   8      275.04      254.81     34.20 o 
   2  10   8      372.89      319.63     35.42 o 
   3  10   8      880.66     1046.15     53.36 o 
   4  10   8      198.52      138.19     35.94 o 
   5  10   8       20.06       40.95     35.47 o 
   6  10   8       64.20      117.25     54.14 o 
   7  10   8      483.82      455.22     45.29 o 
   8  10   8       21.98       50.29     40.02 o 
   9  10   8      114.03      178.37     44.47 o 
  10  10   8      231.81      270.16     46.79 o 
  11  10   8      322.02      328.32     48.88 o 
   1  11   8      268.86      231.49     41.77 o 
   2  11   8       85.97       84.49     40.44 o 
   3  11   8       43.19      103.86     41.91 o 
   4  11   8       35.52      -27.47     40.51 o 
   5  11   8      436.57      496.75     54.27 o 
   6  11   8       30.72       68.49     43.39 o 
   7  11   8        6.17       33.80     41.39 o 
   8  11   8       11.50       52.45     44.39 o 
   9  11   8      160.11      195.49     46.40 o 
   0  12   8      287.14      437.67     99.61 o 
   1  12   8      100.54       -8.82     50.13 o 
   2  12   8       14.29       22.75     44.30 o 
   3  12   8       10.88        9.37     43.64 o 
   4  12   8       65.31       50.18     46.13 o 
   5  12   8       10.93       41.23     49.34 o 
   6  12   8       69.99       92.94     45.92 o 
   7  12   8       94.48      118.78     47.35 o 
   1  13   8        7.51       35.75     72.62 o 
   2  13   8      109.16       47.77     73.65 o 
   1   1   9      328.00      315.49     12.14 o 
   2   1   9    16095.67    17115.37    186.51 o 
   3   1   9     2300.38     2520.50     35.73 o 
   4   1   9      994.45      967.91     25.63 o 
   5   1   9      929.83      914.54     20.83 o 
   6   1   9     3083.45     3203.80     47.70 o 
   7   1   9      130.65      115.08     14.71 o 
   8   1   9     3133.36     3195.72     52.08 o 
   9   1   9     2580.23     2588.91     44.80 o 
  10   1   9       58.97       33.59     18.94 o 
  11   1   9      328.72      324.99     28.54 o 
  12   1   9     2394.40     2242.59     55.88 o 
  13   1   9      121.96       99.07     47.85 o 
  14   1   9      288.41      287.51     38.03 o 
  15   1   9      201.34      302.02     48.57 o 
  16   1   9       39.40       99.94     47.54 o 
  17   1   9       68.72      147.69     69.44 o 
  18   1   9        6.73      -85.08     65.42 o 
   0   2   9    18537.73    17669.72    271.60 o 
   1   2   9     3587.42     3687.75     49.90 o 
   2   2   9    14565.86    15142.55    178.61 o 
   3   2   9     2240.87     2310.62     37.51 o 
   4   2   9     4064.55     3837.49     52.90 o 
   5   2   9        0.76        0.10     10.24 o 
   6   2   9     7901.96     7401.18     93.99 o 
   7   2   9      565.29      549.40     22.30 o 
   8   2   9       53.23       48.47     16.58 o 
   9   2   9       57.83       63.20     20.14 o 
  10   2   9     1051.61     1041.89     36.99 o 
  11   2   9      303.12      304.14     28.91 o 
  12   2   9      114.30      119.14     27.36 o 
  13   2   9       94.61       62.57     27.56 o 
  14   2   9       23.84      -23.73     32.53 o 
  15   2   9      100.72      110.79     44.96 o 
  16   2   9      330.24      310.62     71.49 o 
  17   2   9       38.01       12.42     46.71 o 
   1   3   9      621.51      639.65     29.51 o 
   2   3   9      942.29      858.15     22.83 o 
   3   3   9     1242.69     1151.63     27.28 o 
   4   3   9      725.17      730.53     22.35 o 
   5   3   9      526.88      561.47     21.35 o 
   6   3   9     2948.44     2892.85     49.64 o 
   7   3   9       50.95       51.45     19.77 o 
   8   3   9     2493.69     2452.58     71.63 o 
   9   3   9     2303.85     2236.73     52.63 o 
  10   3   9      733.46      671.30     30.04 o 
  11   3   9       37.87       57.75     22.30 o 
  12   3   9      649.96      643.16     34.89 o 
  13   3   9      183.87      203.84     35.25 o 
  14   3   9      261.86      365.40     42.11 o 
  15   3   9       33.45       38.97     44.64 o 
  16   3   9      227.14      205.82     48.20 o 
  17   3   9       32.65      -14.64     45.75 o 
   0   4   9      540.25      430.31     19.24 o 
   1   4   9     3408.30     3441.88     54.52 o 
   2   4   9       15.01        2.66     13.18 o 
   3   4   9     3604.61     3504.49     55.47 o 
   4   4   9     2929.30     2900.28     49.50 o 
   5   4   9      224.82      215.21     17.37 o 
   6   4   9     2456.29     2452.08     51.77 o 
   7   4   9     1108.74     1110.00     35.49 o 
   8   4   9       43.28       16.61     20.42 o 
   9   4   9     1183.20     1181.96     37.31 o 
  10   4   9     1606.23     1728.53     45.38 o 
  11   4   9      441.53      488.34     33.40 o 
  12   4   9       93.16      121.05     28.66 o 
  13   4   9      197.64      230.71     34.98 o 
  14   4   9       84.25       23.71     32.50 o 
  15   4   9        0.07       44.52     36.90 o 
  16   4   9      180.07      190.52     42.19 o 
  17   4   9        1.46       26.77     49.06 o 
   1   5   9      634.03      630.83     26.45 o 
   2   5   9        2.41       -2.83     15.01 o 
   3   5   9       13.71        5.56     15.92 o 
   4   5   9      723.21      769.44     28.28 o 
   5   5   9     1042.61     1126.09     50.97 o 
   6   5   9       15.92       65.41     23.94 o 
   7   5   9        1.95       27.04     20.10 o 
   8   5   9     1104.35      979.70     40.01 o 
   9   5   9      124.31      134.57     23.63 o 
  10   5   9      125.33      133.52     27.20 o 
  11   5   9       27.81       -8.19     27.49 o 
  12   5   9      144.14      168.03     31.94 o 
  13   5   9        0.79       12.16     32.92 o 
  14   5   9       40.75       65.89     37.30 o 
  15   5   9       50.39       78.37     38.21 o 
  16   5   9        1.52        9.29     39.79 o 
   0   6   9     6387.44     6444.28    137.80 o 
   1   6   9      627.19      736.46     37.34 o 
   2   6   9      823.52      890.13     36.65 o 
   3   6   9     1439.96     1445.34     38.68 o 
   4   6   9     4905.50     4685.69     76.49 o 
   5   6   9      319.27      327.87     25.27 o 
   6   6   9     1299.39     1361.47     34.80 o 
   7   6   9       31.25       29.76     21.34 o 
   8   6   9      141.21      120.19     28.11 o 
   9   6   9     1106.71     1057.03     71.75 o 
  10   6   9     1778.56     1639.75     50.81 o 
  11   6   9       22.41      -14.08     28.76 o 
  12   6   9       29.33       -9.53     31.01 o 
  13   6   9       16.74       21.94     33.78 o 
  14   6   9       77.35       -9.14     36.75 o 
  15   6   9       20.30       35.32     39.35 o 
   1   7   9      692.58      669.83     30.12 o 
   2   7   9     2735.06     2648.42     54.62 o 
   3   7   9       65.00       70.21     24.92 o 
   4   7   9     4717.89     4478.39     84.61 o 
   5   7   9      185.93      184.61     27.58 o 
   6   7   9     1888.71     1879.83     45.63 o 
   7   7   9      409.55      409.24     32.06 o 
   8   7   9      181.93      203.54     30.61 o 
   9   7   9      187.22      148.69     41.06 o 
  10   7   9      391.76      471.44     33.14 o 
  11   7   9       23.81      -14.74     31.99 o 
  12   7   9      453.76      505.93     71.99 o 
  13   7   9       26.04       64.44     36.24 o 
  14   7   9      367.38      355.92     41.70 o 
  15   7   9       13.30       38.35     43.67 o 
   0   8   9     1788.97     1837.80     68.23 o 
   1   8   9      147.44      165.75     26.43 o 
   2   8   9       38.30       60.37     27.35 o 
   3   8   9      452.25      493.52     38.49 o 
   4   8   9      317.90      310.37     40.09 o 
   5   8   9        3.71        4.74     27.79 o 
   6   8   9     1578.19     1661.76     55.34 o 
   7   8   9      248.38      309.07     37.35 o 
   8   8   9      517.32      513.55     49.45 o 
   9   8   9       69.45      -19.14     32.09 o 
  10   8   9        9.18       16.79     32.87 o 
  11   8   9       65.52       79.19     36.38 o 
  12   8   9      243.87      280.92     41.74 o 
  13   8   9       90.75       87.81     40.69 o 
  14   8   9      127.14      156.50     44.43 o 
   1   9   9      283.05      289.75     30.02 o 
   2   9   9       31.35       62.28     29.31 o 
   3   9   9       96.58      104.04     30.04 o 
   4   9   9        2.66       89.95     35.40 o 
   5   9   9      492.75      526.77     43.90 o 
   6   9   9      552.74      622.78     58.20 o 
   7   9   9       41.14       20.95     49.70 o 
   8   9   9       85.79      148.72     39.57 o 
   9   9   9      617.92      680.53     48.09 o 
  10   9   9      183.24      172.85     43.32 o 
  11   9   9       98.10       48.85     41.86 o 
  12   9   9       78.46      102.22     41.90 o 
   0  10   9       65.17       62.38     51.47 o 
   1  10   9        2.58      -12.31     32.27 o 
   2  10   9        4.04       29.24     31.34 o 
   3  10   9      344.71      399.22     43.81 o 
   4  10   9      125.68       98.91     38.79 o 
   5  10   9       17.24        1.27     45.21 o 
   6  10   9       16.44       44.76     37.72 o 
   7  10   9       79.27       71.79     40.07 o 
   8  10   9        1.84      -11.33     39.86 o 
   9  10   9       60.53       64.03     42.67 o 
  10  10   9        1.55       13.79     44.72 o 
  11  10   9       23.44       15.69     45.26 o 
   1  11   9        0.25        8.23     40.69 o 
   2  11   9      193.96      164.66     43.69 o 
   3  11   9       35.25       40.25     42.07 o 
   4  11   9      208.49      195.53     46.34 o 
   5  11   9        0.02      -24.44     41.46 o 
   6  11   9      203.13      192.78     46.67 o 
   7  11   9       48.63       39.75     42.95 o 
   8  11   9      296.85      355.86     50.30 o 
   9  11   9        8.82       -8.08     46.18 o 
   0  12   9      442.21      418.68    107.95 o 
   1  12   9       40.03      123.72     51.50 o 
   2  12   9      222.78      157.33     48.74 o 
   3  12   9       35.07       41.84     45.51 o 
   4  12   9      177.38      166.30     48.22 o 
   5  12   9        1.50      -65.32     50.48 o 
   6  12   9      283.12      283.56     82.57 o 
   0   0  10    20701.51    21177.45    459.04 o 
   1   0  10      835.79      863.89     34.80 o 
   2   0  10      820.50      823.39     26.80 o 
   3   0  10       12.09        3.54     15.47 o 
   4   0  10    20094.07    20050.55    309.53 o 
   5   0  10     1062.76     1109.44     33.78 o 
   6   0  10     2207.44     2099.20     48.76 o 
   7   0  10       10.98       -2.58     18.43 o 
   8   0  10      348.83      359.01     26.30 o 
   9   0  10      333.03      356.85     32.26 o 
  10   0  10     7505.00     7357.64    131.02 o 
  11   0  10      398.71      397.30     31.75 o 
  12   0  10      168.09       98.04     66.90 o 
  13   0  10       89.14       74.34     76.98 o 
  14   0  10      625.48      726.51    104.07 o 
  15   0  10       59.06       67.23     84.58 o 
  16   0  10       31.85        2.68     86.64 o 
  17   0  10        2.45      -50.38     97.79 o 
   1   1  10      498.60      536.32     15.97 o 
   2   1  10     6820.43     6668.62     86.33 o 
   3   1  10      434.22      503.87     15.51 o 
   4   1  10     1190.32     1118.78     25.32 o 
   5   1  10      447.93      497.70     16.65 o 
   6   1  10     2992.06     2828.45     42.01 o 
   7   1  10      228.37      232.17     16.69 o 
   8   1  10     4253.73     4248.74     68.25 o 
   9   1  10       29.33       46.24     18.46 o 
  10   1  10      369.53      358.85     27.85 o 
  11   1  10      157.96      170.06     26.22 o 
  12   1  10      609.55      704.13     36.05 o 
  13   1  10       53.05       12.60     31.53 o 
  14   1  10      186.27      134.29     43.04 o 
  15   1  10       48.02      101.66     45.77 o 
  16   1  10       83.24      -39.07     56.49 o 
  17   1  10       80.86       60.25     62.75 o 
   0   2  10     4798.65     4983.62     86.86 o 
   1   2  10      619.13      706.66     17.17 o 
   2   2  10      453.61      427.77     17.90 o 
   3   2  10     1232.01     1219.38     27.21 o 
   4   2  10      406.40      397.20     18.15 o 
   5   2  10      108.04      113.03     17.28 o 
   6   2  10      212.84      233.23     18.24 o 
   7   2  10       16.91       -6.27     16.02 o 
   8   2  10       66.19       21.35     17.35 o 
   9   2  10      200.55      211.60     24.15 o 
  10   2  10       26.34       -4.95     22.70 o 
  11   2  10      514.47      491.30     31.67 o 
  12   2  10       13.57       33.23     26.49 o 
  13   2  10      170.27       79.97     29.24 o 
  14   2  10       90.63       36.51     43.59 o 
  15   2  10       35.34       -2.47     44.92 o 
  16   2  10       12.44       21.84     49.21 o 
  17   2  10        0.77      119.52     59.27 o 
   1   3  10     1941.22     2080.02     35.30 o 
   2   3  10       17.47       12.27     12.30 o 
   3   3  10       14.94        8.83     17.87 o 
   4   3  10     1191.82     1259.00     30.42 o 
   5   3  10     3035.06     2999.15     51.14 o 
   6   3  10      718.00      729.61     25.51 o 
   7   3  10     1034.12     1010.89     33.90 o 
   8   3  10      313.55      289.82     24.67 o 
   9   3  10      198.24      223.24     26.16 o 
  10   3  10      187.75      198.86     40.17 o 
  11   3  10      493.90      532.55     45.87 o 
  12   3  10       24.96      -13.97     26.49 o 
  13   3  10      147.09       97.29     50.15 o 
  14   3  10       30.18      -41.58     34.36 o 
  15   3  10        5.08      -28.62     34.40 o 
  16   3  10       63.05        1.43     54.37 o 
  17   3  10        5.62      -26.08     46.97 o 
   0   4  10    15201.36    15019.09    450.23 o 
   1   4  10     1622.54     1726.51     37.84 o 
   2   4  10     1297.53     1284.77     30.30 o 
   3   4  10      719.88      705.52     23.66 o 
   4   4  10      299.00      299.67     19.44 o 
   5   4  10      353.54      314.57     20.29 o 
   6   4  10     3785.84     3719.47     92.32 o 
   7   4  10        3.03       17.62     20.65 o 
   8   4  10      428.76      392.86     33.66 o 
   9   4  10      482.80      419.14     30.41 o 
  10   4  10     1399.70     1422.88     44.93 o 
  11   4  10       52.71       13.68     26.73 o 
  12   4  10      299.32      333.96     39.53 o 
  13   4  10      234.04      280.15     53.88 o 
  14   4  10      364.87      401.51     41.19 o 
  15   4  10        0.30        8.41     37.97 o 
  16   4  10       62.40       64.20     40.92 o 
   1   5  10       35.51       49.35     19.29 o 
   2   5  10    10706.95    10155.08    151.01 o 
   3   5  10       11.39       29.04     16.67 o 
   4   5  10      209.28      203.70     21.45 o 
   5   5  10      703.03      664.26     33.02 o 
   6   5  10      427.60      407.05     27.67 o 
   7   5  10      539.61      560.45     30.18 o 
   8   5  10     4424.79     4351.74    100.11 o 
   9   5  10       27.37       11.59     25.24 o 
  10   5  10       83.87       73.43     27.00 o 
  11   5  10       38.89       25.37     30.86 o 
  12   5  10     2645.74     2496.87     62.28 o 
  13   5  10        3.26       47.19     34.51 o 
  14   5  10       88.51      100.23     36.65 o 
  15   5  10       24.00       50.31     38.15 o 
  16   5  10       36.99        2.74     55.06 o 
   0   6  10     1145.01     1062.52     63.66 o 
   1   6  10        0.65        8.93     18.87 o 
   2   6  10      455.09      485.72     24.61 o 
   3   6  10      933.54      861.54     47.02 o 
   4   6  10     5011.60     4981.75    162.82 o 
   5   6  10     1514.24     1410.16     44.77 o 
   6   6  10     3417.82     3424.47     64.61 o 
   7   6  10      309.64      302.72     27.61 o 
   8   6  10       92.92       66.81     24.50 o 
   9   6  10      243.88      276.92     30.23 o 
  10   6  10      967.33     1109.45     43.80 o 
  11   6  10      127.81      113.03     32.12 o 
  12   6  10        3.61        9.24     31.62 o 
  13   6  10        5.40       45.11     33.79 o 
  14   6  10       99.15       11.13     39.83 o 
  15   6  10       19.10       10.72     41.00 o 
   1   7  10       22.38       19.19     22.01 o 
   2   7  10      147.31      134.11     24.43 o 
   3   7  10      122.94      140.50     28.07 o 
   4   7  10        4.62       27.78     25.93 o 
   5   7  10        6.30       75.02     34.18 o 
   6   7  10       53.58       25.03     27.16 o 
   7   7  10        5.15       -6.49     32.08 o 
   8   7  10      241.77      337.62     33.70 o 
   9   7  10       63.75       26.78     30.13 o 
  10   7  10        0.60       19.36     29.27 o 
  11   7  10      220.62      204.79     34.52 o 
  12   7  10        7.93      -17.64     33.70 o 
  13   7  10       68.65       59.63     36.42 o 
  14   7  10       63.24        1.73     55.78 o 
   0   8  10      461.56      509.54     80.93 o 
   1   8  10      294.26      225.87     32.91 o 
   2   8  10      123.93      108.76     28.86 o 
   3   8  10       37.59       25.71     28.95 o 
   4   8  10      303.65      336.34     35.66 o 
   5   8  10        0.05       -3.94     29.20 o 
   6   8  10      887.91      870.85     49.29 o 
   7   8  10      717.21      649.97     46.80 o 
   8   8  10       31.06       15.33     35.06 o 
   9   8  10       85.20      118.32     43.46 o 
  10   8  10        4.46       35.26     38.68 o 
  11   8  10      178.69      145.04     38.76 o 
  12   8  10        1.00      -57.24     38.16 o 
  13   8  10       22.15      -11.19     49.79 o 
   1   9  10     1099.29     1101.17     45.81 o 
   2   9  10      925.44     1034.53     83.78 o 
   3   9  10      121.65      161.97     32.90 o 
   4   9  10       12.72       -6.37     31.05 o 
   5   9  10      233.00      288.14     41.35 o 
   6   9  10       15.00       75.50     38.40 o 
   7   9  10      221.44      240.89     61.78 o 
   8   9  10      329.94      350.55     43.18 o 
   9   9  10       15.00       26.55     40.22 o 
  10   9  10        5.83      -19.85     41.84 o 
  11   9  10      102.92       43.25     57.23 o 
  12   9  10      283.92      336.01     48.71 o 
   0  10  10     1665.38     1746.70     87.60 o 
   1  10  10       30.14       61.03     32.61 o 
   2  10  10      266.09      309.52     54.23 o 
   3  10  10        2.69       -7.65     36.21 o 
   4  10  10      757.05      861.96     83.59 o 
   5  10  10       37.77       49.80     40.30 o 
   6  10  10      121.94      195.80     43.89 o 
   7  10  10        3.54       -3.26     41.11 o 
   8  10  10        1.26      -37.94     43.08 o 
   9  10  10       18.36      -15.78     42.76 o 
  10  10  10      573.01      540.65     53.80 o 
   1  11  10       51.88       59.78     40.98 o 
   2  11  10      524.80      518.00     69.44 o 
   3  11  10        0.76        6.98     41.95 o 
   4  11  10      252.86      258.50     46.21 o 
   5  11  10      206.62      164.25     46.50 o 
   6  11  10      159.16      160.08     47.15 o 
   7  11  10       52.65       39.08     48.69 o 
   8  11  10      317.82      278.02     54.68 o 
   0  12  10        8.96      125.96    101.43 o 
   1  12  10       49.04       54.83     52.02 o 
   2  12  10        4.76       -8.41     50.02 o 
   3  12  10       18.68       60.32     49.14 o 
   4  12  10        1.94      -46.28     46.82 o 
   5  12  10        3.22       10.98     48.48 o 
   1   1  11     4413.97     4286.65     55.25 o 
   2   1  11     1103.08     1083.35     23.10 o 
   3   1  11       55.63       72.41     11.98 o 
   4   1  11        7.63       -5.33     11.33 o 
   5   1  11       96.01       55.73     14.96 o 
   6   1  11      135.92      161.19     17.28 o 
   7   1  11      990.48      966.42     27.40 o 
   8   1  11      106.52      100.11     18.19 o 
   9   1  11       11.23       -7.67     18.74 o 
  10   1  11      257.79      299.09     26.96 o 
  11   1  11      157.17      141.70     26.42 o 
  12   1  11     1287.74     1137.98     49.18 o 
  13   1  11       11.80       64.09     39.61 o 
  14   1  11       22.80        8.64     42.31 o 
  15   1  11       26.86      -12.34     55.04 o 
  16   1  11      164.14      172.75     66.70 o 
  17   1  11        0.63      -88.09     61.35 o 
   0   2  11     8058.30     8169.79    134.76 o 
   1   2  11     1118.18     1095.65     25.91 o 
   2   2  11      433.92      437.09     18.29 o 
   3   2  11     4154.51     4199.61     68.82 o 
   4   2  11     1242.83     1175.75     28.77 o 
   5   2  11      397.73      393.97     22.04 o 
   6   2  11     3028.41     2977.61     52.26 o 
   7   2  11     2742.24     2670.75     49.81 o 
   8   2  11      816.39      843.19     35.03 o 
   9   2  11     1664.64     1615.90     45.51 o 
  10   2  11     1153.14     1151.79     51.47 o 
  11   2  11      985.37      998.23     40.09 o 
  12   2  11      394.74      409.20     33.76 o 
  13   2  11      595.89      575.85     37.39 o 
  14   2  11      221.28      190.70     39.48 o 
  15   2  11      156.28      131.43     62.39 o 
  16   2  11      160.50      118.50     67.24 o 
  17   2  11       59.49       -9.02     62.47 o 
   1   3  11     4368.20     4478.25     62.57 o 
   2   3  11     2189.46     2104.67     37.44 o 
   3   3  11     1305.06     1255.41     28.95 o 
   4   3  11     3744.04     3941.48     69.04 o 
   5   3  11     5823.69     5641.43     83.50 o 
   6   3  11     3380.69     3337.43     57.41 o 
   7   3  11      613.60      539.44     28.94 o 
   8   3  11     1597.97     1647.07     45.65 o 
   9   3  11      688.66      654.10     36.64 o 
  10   3  11      191.64      281.65     43.38 o 
  11   3  11      754.42      816.39     39.09 o 
  12   3  11      246.06      299.15     32.99 o 
  13   3  11        0.08       -0.35     33.68 o 
  14   3  11      106.78       99.45     37.59 o 
  15   3  11      236.30      236.82     52.08 o 
  16   3  11       78.32      117.00     47.33 o 
   0   4  11     5603.63     5409.79    161.21 o 
   1   4  11      187.45      190.08     18.93 o 
   2   4  11       20.34       13.89     16.96 o 
   3   4  11      126.56       99.25     17.44 o 
   4   4  11     1625.47     1604.09     36.86 o 
   5   4  11      251.73      238.91     20.10 o 
   6   4  11     1340.30     1271.03     38.58 o 
   7   4  11      623.03      617.98     30.29 o 
   8   4  11      213.09      213.51     26.13 o 
   9   4  11      381.27      314.81     29.56 o 
  10   4  11      655.15      656.30     35.76 o 
  11   4  11       35.91       29.99     27.77 o 
  12   4  11       24.39       42.20     35.07 o 
  13   4  11        3.57      -22.17     53.31 o 
  14   4  11       69.09       50.60     37.43 o 
  15   4  11        3.29       20.76     37.37 o 
  16   4  11        2.05      -20.01     47.16 o 
   1   5  11      327.37      290.98     22.41 o 
   2   5  11      222.49      251.14     23.49 o 
   3   5  11      142.75      163.16     22.23 o 
   4   5  11     1269.43     1213.96     46.49 o 
   5   5  11     1319.76     1320.01     39.77 o 
   6   5  11        0.65       12.96     24.47 o 
   7   5  11      188.44      148.96     25.34 o 
   8   5  11       51.25       79.83     26.08 o 
   9   5  11      360.81      335.93     31.19 o 
  10   5  11        5.99        2.49     30.46 o 
  11   5  11        1.06      -19.65     31.23 o 
  12   5  11      163.33      186.91     36.76 o 
  13   5  11        4.86       29.64     33.91 o 
  14   5  11       58.78       92.47     38.38 o 
  15   5  11       15.79       -1.81     39.44 o 
   0   6  11       44.28       38.70     28.22 o 
   1   6  11       25.16       23.04     20.35 o 
   2   6  11      102.09       88.77     22.19 o 
   3   6  11      811.27      799.43     38.45 o 
   4   6  11     1685.48     1595.05     59.24 o 
   5   6  11      326.98      328.93     63.12 o 
   6   6  11       21.08       41.72     29.99 o 
   7   6  11      280.20      294.61     28.50 o 
   8   6  11      283.26      237.82     27.94 o 
   9   6  11      105.34       70.14     29.48 o 
  10   6  11       68.96       74.95     31.13 o 
  11   6  11      278.87      252.87     35.84 o 
  12   6  11       75.14       25.68     45.62 o 
  13   6  11      151.21      183.59     38.67 o 
  14   6  11       14.60      -64.30     54.64 o 
  15   6  11        0.40       21.61     40.04 o 
   1   7  11     1131.89     1055.87     34.18 o 
   2   7  11     1374.37     1459.81     47.83 o 
   3   7  11        2.14       20.32     25.91 o 
   4   7  11     1238.92     1217.37     45.50 o 
   5   7  11     1327.71     1325.94     62.55 o 
   6   7  11      772.07      784.28     44.99 o 
   7   7  11       76.41      116.99     30.75 o 
   8   7  11       88.23       44.97     36.15 o 
   9   7  11      563.54      665.24     50.30 o 
  10   7  11      281.92      240.88     35.25 o 
  11   7  11      403.65      460.10     43.07 o 
  12   7  11      315.26      376.29     42.04 o 
  13   7  11        4.27      -11.62     50.26 o 
  14   7  11      144.42      108.77     43.01 o 
   0   8  11     3261.14     3342.78    176.61 o 
   1   8  11      491.35      451.57     31.66 o 
   2   8  11        5.70      -22.47     28.56 o 
   3   8  11      823.72      852.13     52.30 o 
   4   8  11      492.05      575.70     36.90 o 
   5   8  11       91.66      101.06     32.41 o 
   6   8  11      944.87     1046.81     54.00 o 
   7   8  11      616.74      573.57     45.44 o 
   8   8  11        2.05       17.55     37.77 o 
   9   8  11      103.35       46.45     40.27 o 
  10   8  11      167.84      199.50     47.24 o 
  11   8  11        1.75       62.33     45.25 o 
  12   8  11       30.68       48.89     48.42 o 
  13   8  11      203.07      181.03     51.43 o 
   1   9  11       38.06       89.11     31.31 o 
   2   9  11      441.45      515.38     39.28 o 
   3   9  11        9.57      -28.88     31.50 o 
   4   9  11       14.10        3.24     31.51 o 
   5   9  11       71.70       34.35     39.22 o 
   6   9  11      373.27      448.58     65.81 o 
   7   9  11       65.24       17.10     40.06 o 
   8   9  11      252.10      234.21     45.87 o 
   9   9  11       92.81       37.41     42.67 o 
  10   9  11        4.79        7.09     45.74 o 
  11   9  11        2.68      -66.89     84.38 o 
   0  10  11      411.75      332.80     59.08 o 
   1  10  11       86.17       22.77     34.37 o 
   2  10  11       93.58       75.66     34.87 o 
   3  10  11      259.27      271.23     43.97 o 
   4  10  11      158.79      117.36     43.31 o 
   5  10  11        0.31      -50.83     40.02 o 
   6  10  11        3.10      -10.22     41.49 o 
   7  10  11      134.95       41.30     59.48 o 
   8  10  11       76.37       36.00     50.38 o 
   9  10  11        2.62      -20.95     45.81 o 
  10  10  11       54.00      186.01     56.41 o 
   1  11  11      242.50      317.39     82.91 o 
   2  11  11        3.31       59.67     43.04 o 
   3  11  11       13.47       68.38     44.55 o 
   4  11  11       38.52       84.50     45.62 o 
   5  11  11      445.82      383.05     52.51 o 
   6  11  11        2.64      -10.97     45.67 o 
   7  11  11       31.23        9.61     49.70 o 
   0  12  11      118.07       11.32     99.20 o 
   1  12  11      135.75      241.98     64.75 o 
   2  12  11      124.83       96.10     55.28 o 
   3  12  11       73.60      -15.00     47.37 o 
   4  12  11      124.52       80.18     50.97 o 
   0   0  12      626.88      725.28     79.70 o 
   1   0  12     1041.76     1104.43     43.17 o 
   2   0  12      254.59      322.90     36.83 o 
   3   0  12     9536.76     9412.21    155.20 o 
   4   0  12     1889.46     2003.07     67.61 o 
   5   0  12        5.38        6.92     18.21 o 
   6   0  12      941.92     1042.07     46.83 o 
   7   0  12     4377.08     4080.72     96.47 o 
   8   0  12       70.13       60.05     29.68 o 
   9   0  12     1930.40     2033.37     72.37 o 
  10   0  12      366.11      332.63     37.15 o 
  11   0  12       11.27       18.56     46.42 o 
  12   0  12     1055.17      930.87    114.11 o 
  13   0  12      757.78      779.70     67.39 o 
  14   0  12        6.74      -41.93     51.96 o 
  15   0  12        6.89        8.94     54.47 o 
  16   0  12       81.59       54.82     60.03 o 
   1   1  12     4468.27     4430.69     59.73 o 
   2   1  12      574.89      582.32     18.39 o 
   3   1  12       80.65       80.23     14.79 o 
   4   1  12      472.29      498.42     22.76 o 
   5   1  12     7927.01     7737.84    101.25 o 
   6   1  12      234.58      213.76     18.96 o 
   7   1  12      874.05      910.09     33.16 o 
   8   1  12      421.18      403.78     23.21 o 
   9   1  12     1023.39     1008.89     31.04 o 
  10   1  12      263.70      249.63     33.39 o 
  11   1  12      789.39      796.34     60.99 o 
  12   1  12       23.78       39.84     33.97 o 
  13   1  12        1.02      -50.64     33.76 o 
  14   1  12        0.05      -35.43     36.58 o 
  15   1  12      234.18      345.09     45.66 o 
  16   1  12       25.72      126.21     49.46 o 
   0   2  12      736.76      700.02     62.67 o 
   1   2  12      395.14      381.42     18.03 o 
   2   2  12       49.77       77.71     16.17 o 
   3   2  12      806.38      806.17     24.41 o 
   4   2  12       11.44        5.46     14.96 o 
   5   2  12      143.20      131.42     17.55 o 
   6   2  12      998.56      988.32     29.25 o 
   7   2  12       14.98        4.52     19.33 o 
   8   2  12      122.32       47.43     24.44 o 
   9   2  12       51.05       33.66     23.66 o 
  10   2  12       17.87      -24.02     25.11 o 
  11   2  12      350.50      324.09     32.10 o 
  12   2  12      222.41      279.44     48.04 o 
  13   2  12      591.64      618.66     44.08 o 
  14   2  12       26.43       42.97     46.70 o 
  15   2  12        0.13       57.77     63.96 o 
  16   2  12       49.83       89.67     65.53 o 
   1   3  12     1336.44     1350.41     34.50 o 
   2   3  12      158.09      125.87     19.05 o 
   3   3  12      556.56      564.01     22.06 o 
   4   3  12        1.89       11.28     15.99 o 
   5   3  12      978.73      935.06     27.71 o 
   6   3  12        3.48       -4.91     18.80 o 
   7   3  12        3.37      -10.27     20.88 o 
   8   3  12       67.13       21.07     22.94 o 
   9   3  12       52.99       59.20     25.55 o 
  10   3  12        6.22      -11.65     25.39 o 
  11   3  12      347.77      322.61     32.56 o 
  12   3  12      186.01      217.42     32.70 o 
  13   3  12       48.74       69.27     42.56 o 
  14   3  12        1.86      -24.61     38.84 o 
  15   3  12        6.29      -27.12     75.16 o 
  16   3  12        6.45      -24.12     56.85 o 
   0   4  12      706.05      890.72     41.13 o 
   1   4  12     1805.44     1742.89     40.47 o 
   2   4  12      240.20      279.07     22.66 o 
   3   4  12     2192.35     2113.05     45.22 o 
   4   4  12      478.92      467.36     46.46 o 
   5   4  12       81.15       82.44     22.20 o 
   6   4  12        0.48       11.03     21.32 o 
   7   4  12     4274.72     4165.06     78.27 o 
   8   4  12      455.37      401.15     33.39 o 
   9   4  12      175.02      170.35     27.81 o 
  10   4  12       49.41        7.71     27.62 o 
  11   4  12      385.01      352.76     36.22 o 
  12   4  12       14.86       72.28     36.63 o 
  13   4  12      959.97      881.42     61.11 o 
  14   4  12        8.14       11.07     36.45 o 
  15   4  12        0.15      -56.88     37.92 o 
   1   5  12     4171.33     4099.16     68.96 o 
   2   5  12      344.41      304.75     24.15 o 
   3   5  12      148.55      154.34     24.13 o 
   4   5  12      869.61      801.35     38.37 o 
   5   5  12     4886.37     4532.35     93.05 o 
   6   5  12      232.73      241.06     32.43 o 
   7   5  12       18.68      -15.45     23.89 o 
   8   5  12       38.77       54.63     26.28 o 
   9   5  12      153.92      224.03     30.21 o 
  10   5  12      238.49      267.81     32.41 o 
  11   5  12      563.46      540.96     42.02 o 
  12   5  12      175.71      133.24     35.88 o 
  13   5  12       20.75       35.91     37.99 o 
  14   5  12       36.82       25.02     38.11 o 
  15   5  12      252.94      295.87     44.82 o 
   0   6  12      106.16      147.59     33.67 o 
   1   6  12      300.67      360.79     26.24 o 
   2   6  12      135.92      125.05     25.23 o 
   3   6  12     1039.25     1090.26     45.08 o 
   4   6  12     1714.02     1677.14     55.36 o 
   5   6  12      199.09      226.25     31.67 o 
   6   6  12     1051.60     1180.55     47.78 o 
   7   6  12     1788.44     1867.93     61.53 o 
   8   6  12      488.47      496.24     38.15 o 
   9   6  12      330.08      346.88     36.08 o 
  10   6  12       15.11       42.92     32.85 o 
  11   6  12      128.72      184.63     38.62 o 
  12   6  12        0.10      -50.14     36.14 o 
  13   6  12      103.25      176.42     39.35 o 
  14   6  12       39.35       18.82     40.46 o 
   1   7  12      193.87      171.46     27.17 o 
   2   7  12      595.67      548.18     44.46 o 
   3   7  12       70.70       29.33     27.35 o 
   4   7  12      154.61      133.91     30.58 o 
   5   7  12      212.95      252.35     32.83 o 
   6   7  12      351.36      393.05     47.55 o 
   7   7  12        4.71        9.00     30.80 o 
   8   7  12      253.98      347.57     44.05 o 
   9   7  12        6.45      -24.26     38.10 o 
  10   7  12        0.18        5.63     41.64 o 
  11   7  12       79.01       71.76     42.00 o 
  12   7  12      103.15      121.84     40.42 o 
  13   7  12        0.77      -22.38     38.79 o 
   0   8  12       64.56       58.29     39.04 o 
   1   8  12        7.67      -41.40     27.60 o 
   2   8  12      140.87      143.37     31.26 o 
   3   8  12        5.99        7.20     29.48 o 
   4   8  12        2.99        0.61     30.84 o 
   5   8  12      403.61      398.90     47.65 o 
   6   8  12        2.83       -8.82     36.89 o 
   7   8  12      418.37      487.43     46.64 o 
   8   8  12      121.94      122.15     41.38 o 
   9   8  12       26.12       39.21     42.22 o 
  10   8  12      100.90       98.22     44.32 o 
  11   8  12       77.44        8.72     45.33 o 
  12   8  12       10.92      -19.83     46.51 o 
   1   9  12      940.19      934.38     45.37 o 
   2   9  12       76.29       78.65     33.73 o 
   3   9  12       10.63      -17.39     33.84 o 
   4   9  12        0.41      -20.45     32.60 o 
   5   9  12     1260.15     1290.93     60.32 o 
   6   9  12        7.29      -24.06     38.82 o 
   7   9  12      117.27      155.86     44.95 o 
   8   9  12       22.98       33.73     42.87 o 
   9   9  12      313.97      325.50     76.30 o 
  10   9  12       13.43       21.84     47.62 o 
  11   9  12       84.69      123.68     53.42 o 
   0  10  12        2.82      -10.24     55.66 o 
   1  10  12       96.32       90.77     39.96 o 
   2  10  12        0.08      -46.28     34.39 o 
   3  10  12     1238.87     1375.96     64.98 o 
   4  10  12        0.54       28.55     44.23 o 
   5  10  12        4.97       17.35     44.58 o 
   6  10  12       18.87      -13.89     44.15 o 
   7  10  12      104.33      156.70     48.33 o 
   8  10  12        5.32       62.93     49.10 o 
   9  10  12      139.72      136.86     50.08 o 
   1  11  12       77.11       54.86     41.79 o 
   2  11  12       62.29       54.26     49.27 o 
   3  11  12       21.55      -58.26     44.31 o 
   4  11  12       27.33       28.42     45.49 o 
   5  11  12      123.96      175.92     49.19 o 
   6  11  12       74.86       90.63     50.18 o 
   0  12  12      327.63      380.27    105.72 o 
   1  12  12        5.21       -9.76     54.66 o 
   1   1  13     6361.43     6393.69     85.34 o 
   2   1  13     1613.05     1674.26     34.63 o 
   3   1  13      107.67      123.48     17.09 o 
   4   1  13      991.19      968.58     27.53 o 
   5   1  13     2776.38     2687.97     47.39 o 
   6   1  13        7.53        3.34     17.71 o 
   7   1  13      390.71      416.33     26.90 o 
   8   1  13      921.75      853.63     32.62 o 
   9   1  13      189.76      202.96     28.36 o 
  10   1  13       26.91       18.65     26.77 o 
  11   1  13       68.01       82.73     28.16 o 
  12   1  13        1.59       33.06     36.96 o 
  13   1  13       40.71       37.53     37.83 o 
  14   1  13      266.89      245.99     50.15 o 
  15   1  13       33.20      -49.15     39.98 o 
  16   1  13       22.68       37.98     51.24 o 
   0   2  13     1146.32     1119.95     51.64 o 
   1   2  13     2490.00     2407.13     47.19 o 
   2   2  13        7.96       12.52     15.18 o 
   3   2  13     3149.28     3118.75     50.61 o 
   4   2  13     1854.69     1840.07     43.06 o 
   5   2  13      257.77      250.35     22.41 o 
   6   2  13      319.53      309.75     21.75 o 
   7   2  13     1350.66     1373.41     36.05 o 
   8   2  13      419.35      341.94     28.75 o 
   9   2  13      366.46      376.10     28.49 o 
  10   2  13     1065.21      966.46     43.81 o 
  11   2  13      764.02      721.79     39.43 o 
  12   2  13       83.83       45.18     35.15 o 
  13   2  13      386.26      474.13     52.56 o 
  14   2  13        1.92       20.18     46.59 o 
  15   2  13       54.37       49.36     62.87 o 
  16   2  13       27.53       22.33     69.80 o 
   1   3  13     1512.44     1452.81     37.31 o 
   2   3  13     2165.92     2299.10     48.45 o 
   3   3  13     2366.46     2369.06     48.32 o 
   4   3  13       57.49       29.06     17.35 o 
   5   3  13     2318.00     2385.42     45.42 o 
   6   3  13      245.97      251.63     21.26 o 
   7   3  13      694.31      741.41     31.50 o 
   8   3  13      767.99      775.90     35.47 o 
   9   3  13     1990.80     1918.53     53.29 o 
  10   3  13        2.81       -6.56     29.65 o 
  11   3  13      328.50      423.13     35.43 o 
  12   3  13      145.12      121.52     33.12 o 
  13   3  13      153.31      146.35     47.08 o 
  14   3  13       10.86      -29.52     44.79 o 
  15   3  13       66.12      121.50     61.29 o 
   0   4  13        0.19      -36.27     26.62 o 
   1   4  13      966.14      977.22     34.60 o 
   2   4  13       74.05       50.11     20.19 o 
   3   4  13      979.90     1009.95     33.22 o 
   4   4  13      202.84      214.99     23.79 o 
   5   4  13      262.50      242.51     27.13 o 
   6   4  13      126.09      160.12     28.99 o 
   7   4  13      371.76      492.06     31.13 o 
   8   4  13      679.74      649.74     34.01 o 
   9   4  13      551.07      537.72     34.97 o 
  10   4  13        2.60      -18.90     28.11 o 
  11   4  13      430.46      404.35     35.98 o 
  12   4  13      248.18      262.16     40.57 o 
  13   4  13      195.70      249.96     40.49 o 
  14   4  13        0.11        4.34     39.68 o 
  15   4  13        0.14      -64.80     44.05 o 
   1   5  13      165.01      155.23     22.24 o 
   2   5  13      363.77      335.03     28.64 o 
   3   5  13        0.55      -13.96     20.96 o 
   4   5  13      343.87      285.23     47.89 o 
   5   5  13       57.56       86.24     29.48 o 
   6   5  13       11.62      -17.19     27.82 o 
   7   5  13      142.26      163.19     33.92 o 
   8   5  13      130.86      101.83     32.61 o 
   9   5  13      237.29      222.64     40.57 o 
  10   5  13      118.71      110.81     31.51 o 
  11   5  13        6.82      -52.98     35.32 o 
  12   5  13       75.30       36.74     38.96 o 
  13   5  13        9.74      -18.46     36.24 o 
  14   5  13       30.79        5.18     38.74 o 
   0   6  13     1027.01      990.90     94.46 o 
   1   6  13      161.82      160.47     24.18 o 
   2   6  13       57.86       44.48     25.88 o 
   3   6  13      282.98      268.51     32.38 o 
   4   6  13      319.69      380.64     35.86 o 
   5   6  13       65.26      128.91     31.82 o 
   6   6  13      128.64      125.62     33.86 o 
   7   6  13       25.62       25.99     33.01 o 
   8   6  13        3.03       27.72     33.76 o 
   9   6  13      394.03      447.39     42.55 o 
  10   6  13      613.36      669.14     50.38 o 
  11   6  13      130.29      167.86     44.11 o 
  12   6  13       46.93       34.67     37.23 o 
  13   6  13        3.14      -25.44     38.69 o 
  14   6  13       36.02       23.89     41.83 o 
   1   7  13     1381.20     1361.83     40.53 o 
   2   7  13      694.44      753.52     38.82 o 
   3   7  13      298.69      331.00     33.04 o 
   4   7  13       19.97       14.65     29.21 o 
   5   7  13      108.07      124.37     31.82 o 
   6   7  13        7.53      -31.47     31.08 o 
   7   7  13      131.87      121.79     44.66 o 
   8   7  13      698.30      684.15     49.73 o 
   9   7  13      590.25      569.90     69.61 o 
  10   7  13       11.46      -13.23     43.13 o 
  11   7  13      360.32      419.76     52.34 o 
  12   7  13       14.56        5.40     47.53 o 
  13   7  13      122.41      120.63     52.86 o 
   0   8  13       21.12      105.81     53.83 o 
   1   8  13      798.16      757.18     55.92 o 
   2   8  13      118.35      129.84     33.00 o 
   3   8  13      581.48      718.72     42.28 o 
   4   8  13       82.13       96.97     33.92 o 
   5   8  13        0.67      -36.18     31.41 o 
   6   8  13       24.34       37.73     32.93 o 
   7   8  13      954.74      960.69     55.69 o 
   8   8  13       53.23       14.25     39.68 o 
   9   8  13       88.26      120.12     44.30 o 
  10   8  13       48.95       72.73     59.50 o 
  11   8  13      206.13      107.97     48.46 o 
  12   8  13        8.16      -26.60     65.56 o 
   1   9  13      433.69      557.04     41.55 o 
   2   9  13       18.73       26.51     34.80 o 
   3   9  13       10.92        4.63     39.08 o 
   4   9  13       20.47       22.71     35.51 o 
   5   9  13      717.07      796.92     55.40 o 
   6   9  13       47.69       15.98     48.22 o 
   7   9  13      372.59      477.59     50.75 o 
   8   9  13        2.11        9.33     82.80 o 
   9   9  13       48.20      -18.57     48.37 o 
  10   9  13        2.03      -49.44     52.11 o 
   0  10  13      280.98      301.95     87.10 o 
   1  10  13       22.54       18.79     42.18 o 
   2  10  13       63.36       64.66     37.81 o 
   3  10  13       26.37       39.94     38.85 o 
   4  10  13      130.26      234.09     46.56 o 
   5  10  13        0.06       32.52     45.22 o 
   6  10  13       85.42       19.26     47.31 o 
   7  10  13        0.67      -15.22     45.40 o 
   8  10  13      184.83       73.26     48.86 o 
   1  11  13       85.05       53.98     55.42 o 
   2  11  13      217.76      243.25     56.94 o 
   3  11  13       48.56       37.19     46.26 o 
   4  11  13      219.39      227.16     52.33 o 
   5  11  13       80.57       74.73     48.93 o 
   0   0  14     5203.09     5175.74    134.50 o 
   1   0  14      161.77      189.43     28.89 o 
   2   0  14       12.62        5.45     25.08 o 
   3   0  14      812.11      812.93     41.96 o 
   4   0  14     1996.40     2023.18     63.13 o 
   5   0  14      109.87       37.11     50.70 o 
   6   0  14     3822.62     3615.03    185.31 o 
   7   0  14      895.99      897.75     67.41 o 
   8   0  14      238.86      301.68     38.90 o 
   9   0  14      902.95      995.56     56.45 o 
  10   0  14       73.12       51.74     37.97 o 
  11   0  14       72.34       76.07     93.46 o 
  12   0  14      365.37      392.15     61.91 o 
  13   0  14       10.41       14.55     52.63 o 
  14   0  14      146.16      103.01     88.38 o 
  15   0  14       46.95      -56.43     59.70 o 
   1   1  14      720.32      759.11     27.24 o 
   2   1  14     2336.48     2392.16     43.52 o 
   3   1  14      229.68      237.85     25.31 o 
   4   1  14     1963.24     1873.43     38.74 o 
   5   1  14      392.30      423.40     26.74 o 
   6   1  14      848.55      917.78     33.94 o 
   7   1  14       47.84       34.91     23.14 o 
   8   1  14      824.33      781.90     48.64 o 
   9   1  14       10.06        9.52     27.80 o 
  10   1  14       13.35       52.21     29.74 o 
  11   1  14      477.35      511.93     44.68 o 
  12   1  14      323.78      275.12     40.80 o 
  13   1  14       98.01       49.41     39.47 o 
  14   1  14       38.86       55.83     41.77 o 
  15   1  14       15.59      -13.34     40.62 o 
   0   2  14      841.55      929.92     42.87 o 
   1   2  14      102.03      130.45     19.97 o 
   2   2  14        2.16        1.42     18.64 o 
   3   2  14       14.53       -6.67     19.74 o 
   4   2  14      177.93      183.00     20.24 o 
   5   2  14      318.56      296.65     22.85 o 
   6   2  14      126.00      121.90     20.40 o 
   7   2  14      801.13      860.97     30.31 o 
   8   2  14        5.69       32.55     26.80 o 
   9   2  14      646.88      645.91     37.79 o 
  10   2  14      403.39      449.68     36.02 o 
  11   2  14      162.19      220.54     33.20 o 
  12   2  14       11.95      -45.48     30.62 o 
  13   2  14      149.75      122.55     40.19 o 
  14   2  14       62.05      106.97     41.02 o 
  15   2  14       13.76       10.55     50.17 o 
   1   3  14       92.63      101.34     21.21 o 
   2   3  14     2827.65     2804.93     54.15 o 
   3   3  14      371.31      398.19     29.22 o 
   4   3  14      384.64      370.57     25.45 o 
   5   3  14      231.66      222.43     24.38 o 
   6   3  14        4.77      -13.19     21.57 o 
   7   3  14        9.82      -14.34     23.14 o 
   8   3  14      249.75      213.86     26.52 o 
   9   3  14      107.14       92.40     27.04 o 
  10   3  14      146.27      118.64     32.01 o 
  11   3  14       26.89       47.88     35.74 o 
  12   3  14      251.24      194.81     39.49 o 
  13   3  14        0.33      -26.68     40.27 o 
  14   3  14        1.04       -4.18     59.03 o 
  15   3  14       31.33        2.22     63.60 o 
   0   4  14     2888.74     2780.35     77.35 o 
   1   4  14       19.45       29.67     21.05 o 
   2   4  14      494.52      484.80     27.05 o 
   3   4  14      174.88      189.85     29.80 o 
   4   4  14      898.84      892.71     55.23 o 
   5   4  14      225.16      241.41     28.19 o 
   6   4  14     2834.27     2778.32     64.27 o 
   7   4  14       42.82       44.92     29.43 o 
   8   4  14      281.62      279.36     35.74 o 
   9   4  14      426.87      476.59     35.01 o 
  10   4  14      523.95      588.54     54.98 o 
  11   4  14      375.21      315.86     37.78 o 
  12   4  14       35.05       25.32     33.13 o 
  13   4  14       63.41       -5.55     44.67 o 
  14   4  14      148.82      126.25     48.97 o 
   1   5  14     1034.32     1027.05     47.69 o 
   2   5  14      766.50      824.97     33.19 o 
   3   5  14       22.71        6.70     23.02 o 
   4   5  14      697.69      763.45     45.96 o 
   5   5  14     1726.79     1575.17     48.96 o 
   6   5  14     1003.43      932.51     46.03 o 
   7   5  14        0.18       -5.12     31.00 o 
   8   5  14      756.13      892.19     62.15 o 
   9   5  14       58.78       63.26     34.17 o 
  10   5  14      116.20       71.17     38.84 o 
  11   5  14        5.60       12.37     42.48 o 
  12   5  14      350.80      356.94     44.12 o 
  13   5  14       10.35      -58.91     39.27 o 
  14   5  14      187.33      183.72     49.06 o 
   0   6  14      613.91      693.12     47.59 o 
   1   6  14       71.18      109.17     25.37 o 
   2   6  14      103.00      119.17     34.75 o 
   3   6  14      194.76      183.48     29.54 o 
   4   6  14       92.22       64.94     40.64 o 
   5   6  14      106.39      129.57     33.20 o 
   6   6  14      124.62      139.90     33.86 o 
   7   6  14      846.13      906.26     47.22 o 
   8   6  14       14.38       32.64     34.49 o 
   9   6  14       96.63      127.24     38.78 o 
  10   6  14      446.77      542.76     55.82 o 
  11   6  14       18.53       24.52     43.62 o 
  12   6  14        4.60       22.01     45.18 o 
  13   6  14       27.35       -9.11     45.92 o 
   1   7  14      420.80      451.78     32.60 o 
   2   7  14      117.19      129.34     28.74 o 
   3   7  14      114.81      101.74     30.82 o 
   4   7  14       40.01        3.80     34.57 o 
   5   7  14      271.09      195.78     34.06 o 
   6   7  14        0.25       41.40     32.05 o 
   7   7  14        4.67      -33.73     33.83 o 
   8   7  14        0.56       31.25     40.28 o 
   9   7  14       22.63       65.06     42.86 o 
  10   7  14        9.95      -19.81     65.60 o 
  11   7  14       73.38       81.83     66.40 o 
  12   7  14        3.41        5.82     46.93 o 
   0   8  14     1102.24     1096.96     76.36 o 
   1   8  14      321.97      312.92     38.35 o 
   2   8  14       38.87       22.31     28.56 o 
   3   8  14      597.35      552.55     42.31 o 
   4   8  14      127.15      123.99     35.94 o 
   5   8  14      254.81      253.21     38.41 o 
   6   8  14       11.21        4.85     62.23 o 
   7   8  14       12.44       26.20     41.26 o 
   8   8  14        0.46      -32.22     41.09 o 
   9   8  14       46.58       48.38     44.27 o 
  10   8  14       74.28       45.80     46.96 o 
  11   8  14       10.55       71.23     76.75 o 
   1   9  14        5.19       26.57     39.82 o 
   2   9  14      747.13      692.26     61.72 o 
   3   9  14       20.92       38.75     36.70 o 
   4   9  14      339.63      321.90     42.29 o 
   5   9  14       85.23       82.96     38.67 o 
   6   9  14      538.15      584.72     57.17 o 
   7   9  14       24.70       56.63     46.38 o 
   8   9  14      368.73      369.94     59.30 o 
   9   9  14        1.30       -6.81     49.19 o 
   0  10  14      336.93      346.10     67.25 o 
   1  10  14      108.35      107.31     71.19 o 
   2  10  14      103.30      178.48     43.71 o 
   3  10  14      249.28      226.17     41.79 o 
   4  10  14      399.05      366.86     49.20 o 
   5  10  14        4.98       59.60     45.50 o 
   6  10  14      164.39      194.42     48.95 o 
   7  10  14       73.34       44.59     51.08 o 
   1  11  14      121.51       61.78     46.54 o 
   2  11  14      104.47      128.62     55.72 o 
   3  11  14       19.92       15.36     53.21 o 
   1   1  15      238.04      212.67     22.28 o 
   2   1  15       33.78       60.84     23.31 o 
   3   1  15      871.55      841.97     35.33 o 
   4   1  15      885.93      964.72     33.82 o 
   5   1  15        4.22       11.10     21.80 o 
   6   1  15      243.75      321.28     26.33 o 
   7   1  15        7.67        8.63     24.03 o 
   8   1  15       96.97      104.91     30.37 o 
   9   1  15       53.50       11.22     28.92 o 
  10   1  15       38.56       60.55     30.71 o 
  11   1  15      148.21       95.90     37.09 o 
  12   1  15       67.70       23.34     38.58 o 
  13   1  15       20.57      -28.47     39.82 o 
  14   1  15      362.06      406.49     50.04 o 
  15   1  15        3.23      -15.86     44.73 o 
   0   2  15     2691.39     2655.93     74.27 o 
   1   2  15        4.65      -21.67     19.30 o 
   2   2  15      790.01      824.75     30.96 o 
   3   2  15     1476.45     1420.13     39.49 o 
   4   2  15     3801.48     3667.87     68.96 o 
   5   2  15      204.11      167.63     27.26 o 
   6   2  15     1428.81     1569.12     49.98 o 
   7   2  15        1.58       34.53     27.31 o 
   8   2  15        7.24       -7.07     27.71 o 
   9   2  15      390.90      425.53     34.79 o 
  10   2  15      743.15      778.20     41.95 o 
  11   2  15       11.33       -7.17     32.59 o 
  12   2  15       89.71       23.31     33.88 o 
  13   2  15        9.98        3.96     40.44 o 
  14   2  15      309.33      317.71     48.39 o 
  15   2  15       80.51       32.07     54.25 o 
   1   3  15       81.79      105.80     26.95 o 
   2   3  15     3750.36     3725.05     66.47 o 
   3   3  15      203.67      240.59     25.46 o 
   4   3  15     2121.77     2150.04     51.10 o 
   5   3  15        1.33      -32.53     22.84 o 
   6   3  15     1513.19     1539.70     48.32 o 
   7   3  15        0.96       26.61     27.88 o 
   8   3  15     1855.48     1870.25     77.78 o 
   9   3  15       37.64      -14.55     29.39 o 
  10   3  15        1.97       19.05     30.60 o 
  11   3  15      171.06      149.32     38.40 o 
  12   3  15      213.11      327.38     39.28 o 
  13   3  15       18.97       48.51     35.08 o 
  14   3  15       77.28      104.27     52.55 o 
   0   4  15      146.47      168.93     33.89 o 
   1   4  15        0.70      -23.50     21.76 o 
   2   4  15      195.29      189.58     24.56 o 
   3   4  15      440.49      431.66     37.30 o 
   4   4  15      250.30      264.66     26.81 o 
   5   4  15      273.67      323.83     31.63 o 
   6   4  15       38.15       35.99     26.86 o 
   7   4  15        9.54        1.83     27.97 o 
   8   4  15      325.14      351.27     33.76 o 
   9   4  15       72.11       79.73     31.16 o 
  10   4  15      223.99      250.04     44.18 o 
  11   4  15       31.85        0.39     39.24 o 
  12   4  15      135.80      147.09     40.76 o 
  13   4  15        0.95       -2.15     48.21 o 
  14   4  15       90.57       33.13     49.83 o 
   1   5  15      397.17      409.19     29.90 o 
   2   5  15        0.06       -8.58     23.19 o 
   3   5  15        4.30      -25.75     28.75 o 
   4   5  15       10.57       20.62     27.88 o 
   5   5  15      174.13      184.81     30.13 o 
   6   5  15      448.99      428.06     35.61 o 
   7   5  15        2.51       51.57     29.53 o 
   8   5  15       25.35       -6.43     33.05 o 
   9   5  15      347.60      381.35     42.26 o 
  10   5  15       55.56       56.50     36.50 o 
  11   5  15       17.39      -40.02     44.29 o 
  12   5  15        8.46       32.11     55.81 o 
  13   5  15        5.67       19.07     58.15 o 
   0   6  15       20.87      -20.57     34.20 o 
   1   6  15      286.07      270.27     39.49 o 
   2   6  15        9.32       18.11     28.29 o 
   3   6  15      802.86      811.44     40.49 o 
   4   6  15      194.20      137.18     30.85 o 
   5   6  15       22.30       -7.57     29.34 o 
   6   6  15       17.30      -15.51     34.32 o 
   7   6  15      191.97      170.47     38.22 o 
   8   6  15      812.89      737.45     56.10 o 
   9   6  15       40.35       42.62     38.42 o 
  10   6  15       32.54       41.17     48.03 o 
  11   6  15        1.31       65.24     46.26 o 
  12   6  15        5.25       -2.86     46.95 o 
   1   7  15       25.26       56.15     29.68 o 
   2   7  15     1356.98     1350.74     50.79 o 
   3   7  15        2.56       22.84     30.80 o 
   4   7  15      235.90      257.34     35.37 o 
   5   7  15      513.10      418.31     43.12 o 
   6   7  15      117.93      131.40     36.99 o 
   7   7  15       12.17      -11.81     34.66 o 
   8   7  15      305.56      325.11     41.44 o 
   9   7  15        1.44      -20.46     58.11 o 
  10   7  15        7.65       -0.14     46.63 o 
  11   7  15       15.95       58.73     48.96 o 
   0   8  15     1728.51     1957.26     95.60 o 
   1   8  15       28.34      -50.01     33.34 o 
   2   8  15      136.74       90.85     31.94 o 
   3   8  15        8.53       56.49     31.02 o 
   4   8  15      611.60      656.18     44.65 o 
   5   8  15        8.00       24.07     37.56 o 
   6   8  15      503.00      514.81     45.13 o 
   7   8  15        4.89      -21.96     51.99 o 
   8   8  15      120.76      101.65     48.35 o 
   9   8  15       17.03      -24.79     46.72 o 
  10   8  15      282.72      343.94     54.77 o 
   1   9  15       49.80      -38.85     37.44 o 
   2   9  15      303.88      465.36     51.38 o 
   3   9  15       24.81       17.89     43.74 o 
   4   9  15      108.38       34.20     39.38 o 
   5   9  15      146.65      134.13     38.74 o 
   6   9  15      136.87      171.04     47.74 o 
   7   9  15      117.17       78.22     45.28 o 
   8   9  15      111.01      195.16     51.04 o 
   0  10  15       27.90      -28.11     58.85 o 
   1  10  15        9.34      -60.20     40.13 o 
   2  10  15        4.07       23.59     41.91 o 
   3  10  15      325.80      371.20     50.90 o 
   4  10  15        1.38        7.82     47.20 o 
   5  10  15       19.29      -11.61     57.08 o 
   6  10  15        4.98       45.40     48.53 o 
   0   0  16      103.44      106.14     60.38 o 
   1   0  16     3859.16     3619.95    114.85 o 
   2   0  16      305.31      291.69     53.69 o 
   3   0  16      336.74      397.79     42.72 o 
   4   0  16     1291.71     1263.33     54.91 o 
   5   0  16      455.76      499.29     41.97 o 
   6   0  16      552.53      522.14     55.83 o 
   7   0  16     1211.28     1256.61     58.17 o 
   8   0  16      295.08      268.30     47.37 o 
   9   0  16      280.64      345.81     59.20 o 
  10   0  16      308.45      293.96     59.26 o 
  11   0  16       88.42       35.58     91.23 o 
  12   0  16      110.65      154.53    121.29 o 
  13   0  16      622.07      651.49     77.83 o 
  14   0  16       21.90      137.68     65.76 o 
   1   1  16      506.55      622.66     33.39 o 
   2   1  16     4091.07     3980.17     77.68 o 
   3   1  16       21.70      -12.64     24.70 o 
   4   1  16        3.29      -26.78     33.90 o 
   5   1  16      393.26      460.67     33.26 o 
   6   1  16        5.26       -9.88     23.26 o 
   7   1  16      187.33      265.55     28.63 o 
   8   1  16      297.47      325.89     30.66 o 
   9   1  16      375.63      451.41     39.07 o 
  10   1  16        5.16      -42.24     32.25 o 
  11   1  16       98.48      135.24     40.91 o 
  12   1  16      374.63      408.64     46.07 o 
  13   1  16        3.44      -75.03     50.02 o 
  14   1  16       13.65       -1.79     44.77 o 
   0   2  16     2637.19     2472.48     73.66 o 
   1   2  16        0.34      -29.28     20.88 o 
   2   2  16      197.24      218.27     24.40 o 
   3   2  16      144.25      168.87     28.08 o 
   4   2  16       47.78       46.25     27.18 o 
   5   2  16       13.41       -0.45     26.44 o 
   6   2  16      217.86      173.23     44.50 o 
   7   2  16        0.54      -38.20     54.39 o 
   8   2  16      242.83      220.69     52.16 o 
   9   2  16      121.89      126.23     32.14 o 
  10   2  16      270.25      190.43     35.66 o 
  11   2  16       88.13      103.28     35.52 o 
  12   2  16       12.92      -20.05     34.42 o 
  13   2  16       16.67        9.48     47.33 o 
  14   2  16       31.24       33.27     60.87 o 
   1   3  16      109.59      100.65     23.88 o 
   2   3  16      577.88      529.99     29.51 o 
   3   3  16       91.38       36.98     23.51 o 
   4   3  16      359.26      326.23     35.19 o 
   5   3  16        5.37      -32.49     23.59 o 
   6   3  16      507.05      502.43     59.51 o 
   7   3  16        3.97      -15.08     32.88 o 
   8   3  16       72.67        4.78     35.84 o 
   9   3  16      136.50      186.68     40.19 o 
  10   3  16        0.13      -19.96     37.27 o 
  11   3  16       34.78       51.00     34.66 o 
  12   3  16        7.30      -13.31     35.01 o 
  13   3  16       20.58       15.55     37.16 o 
  14   3  16       41.29       -1.20     52.44 o 
   0   4  16     1345.35     1223.59     79.38 o 
   1   4  16      298.01      300.00     27.88 o 
   2   4  16       17.15      -27.53     29.40 o 
   3   4  16      742.61      832.77     52.89 o 
   4   4  16      168.86      208.09     29.94 o 
   5   4  16       45.00        7.89     29.25 o 
   6   4  16       19.63       12.00     32.89 o 
   7   4  16      636.00      608.37     38.45 o 
   8   4  16        3.00      -52.49     34.99 o 
   9   4  16      464.78      594.70     47.00 o 
  10   4  16      649.79      640.72     50.06 o 
  11   4  16       40.75        9.25     40.43 o 
  12   4  16       24.84       -5.01     41.06 o 
  13   4  16       23.76        7.60     47.46 o 
   1   5  16     1039.97     1091.75     39.22 o 
   2   5  16       71.81       74.47     26.47 o 
   3   5  16      481.94      397.98     38.21 o 
   4   5  16       60.43       12.18     30.21 o 
   5   5  16      508.30      495.24     37.21 o 
   6   5  16      189.25      189.91     33.82 o 
   7   5  16      193.44      145.57     33.81 o 
   8   5  16      348.36      476.16     48.07 o 
   9   5  16      402.69      305.90     39.11 o 
  10   5  16       73.92       81.05     36.12 o 
  11   5  16      112.33      101.69     61.97 o 
  12   5  16      162.35      189.02     85.24 o 
   0   6  16     1222.20     1323.61     59.96 o 
   1   6  16       20.15      -24.22     26.27 o 
   2   6  16       29.21      -12.49     41.37 o 
   3   6  16     1134.80     1002.44    100.07 o 
   4   6  16      241.23      249.78     35.36 o 
   5   6  16       34.05        1.78     30.76 o 
   6   6  16      170.60      142.09     34.36 o 
   7   6  16       19.50       15.73     34.32 o 
   8   6  16        7.60      -53.57     38.09 o 
   9   6  16       29.07        0.54     38.23 o 
  10   6  16      327.07      388.50     56.02 o 
  11   6  16        1.95      -71.61     47.74 o 
  12   6  16        1.31      -69.51     53.22 o 
   1   7  16       37.93       -1.77     32.15 o 
   2   7  16      660.40      696.66     42.40 o 
   3   7  16        2.39      -48.30     32.20 o 
   4   7  16      414.16      430.14     44.44 o 
   5   7  16      180.33      162.24     43.82 o 
   6   7  16      196.08      178.26     37.48 o 
   7   7  16       42.47       -0.65     40.49 o 
   8   7  16      389.92      457.10     43.85 o 
   9   7  16        6.61       27.20     45.33 o 
  10   7  16       15.46       -9.42     48.02 o 
   0   8  16       50.73       30.21     53.36 o 
   1   8  16      210.86      239.72     42.98 o 
   2   8  16       40.56       45.06     32.52 o 
   3   8  16      190.60      221.12     35.67 o 
   4   8  16       24.71       24.54     40.72 o 
   5   8  16       61.16       52.41     43.45 o 
   6   8  16       76.25      121.65     40.46 o 
   7   8  16      221.58      220.70     50.33 o 
   8   8  16       25.28       25.13     45.31 o 
   9   8  16       20.01      -10.10     48.69 o 
   1   9  16      121.58      194.98     43.38 o 
   2   9  16       73.19      121.10     39.67 o 
   3   9  16        3.35       -5.83     39.71 o 
   4   9  16       19.64       61.33     36.84 o 
   5   9  16      137.24      176.93     49.37 o 
   6   9  16      181.20      153.53     50.63 o 
   7   9  16       48.02       58.08     47.57 o 
   0  10  16      283.50      312.66     72.65 o 
   1  10  16       65.22       29.81     45.08 o 
   2  10  16        6.03       -2.98     59.56 o 
   3  10  16      190.54      200.33     47.08 o 
   4  10  16       15.85       30.65     48.05 o 
   1   1  17      974.29     1035.55     46.95 o 
   2   1  17      215.76      218.62     34.39 o 
   3   1  17       19.94      -15.77     26.14 o 
   4   1  17       33.31       19.23     32.62 o 
   5   1  17     2078.43     2052.65     57.45 o 
   6   1  17        8.13      -19.68     29.46 o 
   7   1  17        3.08       34.77     30.12 o 
   8   1  17      192.68      107.31     34.08 o 
   9   1  17      195.47      180.63     34.90 o 
  10   1  17       54.82       -8.29     33.30 o 
  11   1  17       94.25      126.50     42.91 o 
  12   1  17        0.77      -41.75     53.54 o 
  13   1  17       32.81       35.32     45.42 o 
   0   2  17      890.01      874.54     48.85 o 
   1   2  17      119.87      105.77     28.51 o 
   2   2  17        2.82       30.61     26.63 o 
   3   2  17     1776.90     1757.08     52.16 o 
   4   2  17        0.42      -14.72     27.71 o 
   5   2  17       22.69       -3.38     28.46 o 
   6   2  17      273.41      270.91     34.01 o 
   7   2  17      933.80     1065.82    100.19 o 
   8   2  17       30.98      -35.64     37.03 o 
   9   2  17      134.77      135.36     37.93 o 
  10   2  17      131.51      134.71     41.76 o 
  11   2  17       33.87       81.48     36.91 o 
  12   2  17        4.70        0.11     42.82 o 
  13   2  17      121.90       51.76     46.02 o 
   1   3  17      304.69      324.13     27.95 o 
   2   3  17        4.39       40.86     24.94 o 
   3   3  17        2.53       -5.29     27.76 o 
   4   3  17       98.77      127.14     31.24 o 
   5   3  17      778.79      820.55     45.00 o 
   6   3  17      463.72      498.59     42.67 o 
   7   3  17       12.74       20.36     35.84 o 
   8   3  17      121.03      125.97     47.76 o 
   9   3  17      213.88      352.88     44.46 o 
  10   3  17        1.36       79.99     49.09 o 
  11   3  17      169.49      174.19     42.64 o 
  12   3  17        8.52      -62.54     41.70 o 
  13   3  17       16.64      -29.15     50.07 o 
   0   4  17      225.79      194.02     40.35 o 
   1   4  17     1581.30     1479.76     43.74 o 
   2   4  17        0.28        2.26     25.11 o 
   3   4  17      317.29      368.73     29.99 o 
   4   4  17        2.53       -2.20     29.77 o 
   5   4  17       99.50       84.25     31.75 o 
   6   4  17       69.97       77.04     38.45 o 
   7   4  17      190.70      236.18     47.79 o 
   8   4  17      337.47      421.63     71.92 o 
   9   4  17      161.79      163.06     40.33 o 
  10   4  17      119.14      127.62     55.07 o 
  11   4  17       53.09       38.10     43.26 o 
  12   4  17        9.39      -10.78     43.70 o 
   1   5  17       41.95       18.15     26.38 o 
   2   5  17      156.74      154.58     28.53 o 
   3   5  17       27.16       32.80     31.02 o 
   4   5  17       89.55       90.41     31.70 o 
   5   5  17       53.40       72.96     37.62 o 
   6   5  17       30.80       64.41     33.60 o 
   7   5  17       21.50      -48.33     32.22 o 
   8   5  17       16.76      -26.35     39.71 o 
   9   5  17       16.33       76.83     42.52 o 
  10   5  17        2.63      -30.03     41.75 o 
  11   5  17       16.07      -47.98     43.06 o 
  12   5  17       37.10       80.18     54.19 o 
   0   6  17      915.07      826.38     56.00 o 
   1   6  17      442.93      430.77     38.48 o 
   2   6  17        1.92      -26.24     31.75 o 
   3   6  17      933.67      870.17     45.59 o 
   4   6  17      112.13       58.78     32.67 o 
   5   6  17       67.70       70.88     40.02 o 
   6   6  17      171.90      188.11     38.20 o 
   7   6  17      366.73      407.78     41.18 o 
   8   6  17       90.96       93.51     38.53 o 
   9   6  17      106.89       61.74     38.18 o 
  10   6  17      169.60      186.51     57.33 o 
  11   6  17       19.99       32.22     54.87 o 
   1   7  17      236.44      309.63     38.57 o 
   2   7  17        4.75      -13.66     33.82 o 
   3   7  17      158.18      149.77     46.66 o 
   4   7  17       16.86       10.87     35.53 o 
   5   7  17      671.97      734.00     63.88 o 
   6   7  17        2.36      -50.67     33.78 o 
   7   7  17        6.54       -8.57     36.80 o 
   8   7  17       64.01       -3.41     38.97 o 
   9   7  17      262.81      277.42     45.82 o 
   0   8  17      112.14      206.80     93.08 o 
   1   8  17      152.56       94.84     63.17 o 
   2   8  17       73.46       33.14     37.85 o 
   3   8  17      251.70      260.72     37.48 o 
   4   8  17      300.07      330.27     49.85 o 
   5   8  17       18.13        4.28     35.08 o 
   6   8  17        1.15      -13.96     42.79 o 
   7   8  17      100.73       93.92     45.11 o 
   8   8  17       99.97       80.27     51.68 o 
   1   9  17       87.25       98.02     44.08 o 
   2   9  17      189.48      182.53     50.77 o 
   3   9  17        8.62      -20.90     38.25 o 
   4   9  17       88.42      118.55     38.79 o 
   5   9  17      133.70      140.76     40.84 o 
   0   0  18     3987.86     3959.46    184.68 o 
   1   0  18      512.65      531.47     57.80 o 
   2   0  18        2.14        1.00     48.04 o 
   3   0  18     4132.46     3965.05    132.35 o 
   4   0  18      113.65       65.34     50.14 o 
   5   0  18      249.55      194.00     54.07 o 
   6   0  18      147.73      139.65     62.86 o 
   7   0  18      605.39      673.14    162.80 o 
   8   0  18      111.83      116.35     64.60 o 
   9   0  18      321.38      333.14     63.85 o 
  10   0  18      115.68       32.91     58.34 o 
  11   0  18       41.99      116.63     64.85 o 
  12   0  18       13.72       48.67     62.75 o 
  13   0  18       71.95       77.46    130.67 o 
   1   1  18      243.54      218.67     36.08 o 
   2   1  18       32.01       97.04     34.69 o 
   3   1  18      343.45      402.82     42.06 o 
   4   1  18       55.57        2.98     33.38 o 
   5   1  18      115.20       77.45     31.27 o 
   6   1  18       99.85       64.13     31.26 o 
   7   1  18       21.33        6.29     41.33 o 
   8   1  18       46.81      135.95     39.60 o 
   9   1  18      223.84      312.23     61.62 o 
  10   1  18       36.56       21.02     40.08 o 
  11   1  18      160.81      164.03     61.96 o 
  12   1  18       53.21       23.71     46.06 o 
  13   1  18        4.40       11.50     46.74 o 
   0   2  18      605.38      642.23     78.67 o 
   1   2  18      772.12      821.90     49.86 o 
   2   2  18       28.76       19.73     28.62 o 
   3   2  18      108.79       88.94     31.20 o 
   4   2  18        8.09        5.97     29.96 o 
   5   2  18        8.55        2.29     29.68 o 
   6   2  18       52.40       34.76     34.47 o 
   7   2  18       62.65       53.40     38.61 o 
   8   2  18       98.83      115.06     43.31 o 
   9   2  18        0.47      -58.39     38.93 o 
  10   2  18        3.61      -46.52     39.44 o 
  11   2  18        5.52       -7.72     41.94 o 
  12   2  18       15.06       54.44     54.23 o 
   1   3  18      157.37      132.42     30.99 o 
   2   3  18       83.42       89.58     30.96 o 
   3   3  18        3.29      -28.15     29.32 o 
   4   3  18       40.81       15.80     30.83 o 
   5   3  18        7.67      -31.70     36.07 o 
   6   3  18      160.01       73.23     37.84 o 
   7   3  18      183.43      189.16     43.12 o 
   8   3  18      130.27      104.58     52.72 o 
   9   3  18       61.25       84.83     41.26 o 
  10   3  18        0.62       37.09     42.36 o 
  11   3  18        1.53       27.69     42.85 o 
  12   3  18       11.10       17.60     45.02 o 
   0   4  18      344.51      388.78     45.45 o 
   1   4  18      125.82      112.74     28.78 o 
   2   4  18       16.91       32.88     27.84 o 
   3   4  18      532.76      463.47     33.03 o 
   4   4  18      146.22      158.20     38.80 o 
   5   4  18        7.05       19.20     37.80 o 
   6   4  18      354.61      335.09     74.59 o 
   7   4  18       37.67       75.82     42.29 o 
   8   4  18       44.16      -36.58     38.77 o 
   9   4  18       14.07      -31.66     42.39 o 
  10   4  18       65.71       11.02     43.20 o 
  11   4  18        1.26       11.35     43.07 o 
   1   5  18      789.56      805.51     67.27 o 
   2   5  18      438.94      508.42     47.73 o 
   3   5  18       72.78       82.88     41.28 o 
   4   5  18      212.79      207.22     36.10 o 
   5   5  18     1198.82     1246.14     51.27 o 
   6   5  18        0.45       -8.69     40.32 o 
   7   5  18       16.80      -38.35     40.73 o 
   8   5  18      101.24       17.54     44.14 o 
   9   5  18      264.23      249.59     49.13 o 
  10   5  18       43.50      -16.59     44.72 o 
  11   5  18       70.50       75.03     47.99 o 
   0   6  18        0.22      -61.20     40.80 o 
   1   6  18      106.75      128.98     34.41 o 
   2   6  18       83.89       32.58     33.38 o 
   3   6  18      572.31      581.89     42.28 o 
   4   6  18       67.43      -25.82     35.08 o 
   5   6  18       17.47      -40.48     34.50 o 
   6   6  18       23.19       44.02     36.36 o 
   7   6  18      500.72      549.61     45.20 o 
   8   6  18        1.16        3.39     44.59 o 
   9   6  18        3.53      -27.49     42.50 o 
  10   6  18        3.99      -58.65     53.24 o 
   1   7  18       77.81       66.52     42.24 o 
   2   7  18      220.41      223.36     42.92 o 
   3   7  18       13.15       74.44     37.43 o 
   4   7  18       44.35       29.99     39.16 o 
   5   7  18        4.88       42.81     37.21 o 
   6   7  18       15.80       69.42     39.05 o 
   7   7  18       10.23       21.32     39.41 o 
   8   7  18       45.90       24.65     39.91 o 
   0   8  18      354.84      324.25    162.84 o 
   1   8  18       36.05       83.34     43.85 o 
   2   8  18       84.87      101.51     40.09 o 
   3   8  18        3.22       50.51     37.07 o 
   4   8  18      206.38      160.22     37.48 o 
   5   8  18        5.12       39.59     36.77 o 
   6   8  18      282.02      242.37     41.63 o 
   1   9  18       17.44      -35.05     45.06 o 
   2   9  18      211.81      212.97     50.19 o 
   3   9  18        2.25       61.99     48.25 o 
   1   1  19      349.87      401.28     42.53 o 
   2   1  19      104.18      160.75     51.68 o 
   3   1  19       23.12       34.65     46.12 o 
   4   1  19       67.12       89.27     38.13 o 
   5   1  19       10.05      -53.84     36.56 o 
   6   1  19      193.27      204.99     40.85 o 
   7   1  19       29.73       49.53     39.77 o 
   8   1  19      389.63      499.21     73.83 o 
   9   1  19       44.79      -11.98     62.53 o 
  10   1  19        0.59       34.46     49.96 o 
  11   1  19       12.14        5.15     53.77 o 
  12   1  19       14.57      -76.83     51.22 o 
   0   2  19      755.62      859.06     95.65 o 
   1   2  19      346.60      353.80     40.82 o 
   2   2  19      466.73      465.30     43.92 o 
   3   2  19      143.18      174.18     38.16 o 
   4   2  19      491.59      454.96     52.98 o 
   5   2  19       21.82       24.82     34.05 o 
   6   2  19      252.36      319.79     44.26 o 
   7   2  19       87.06       72.61     41.99 o 
   8   2  19       36.16      -19.58     54.90 o 
   9   2  19       26.25       29.15     41.54 o 
  10   2  19      288.85      329.11     48.32 o 
  11   2  19       78.08       58.39     70.75 o 
   1   3  19       11.18       -1.57     34.81 o 
   2   3  19      693.01      823.87     43.92 o 
   3   3  19      148.55      136.64     33.41 o 
   4   3  19      659.45      668.18     42.48 o 
   5   3  19        7.34      -35.17     48.84 o 
   6   3  19       23.26       11.06     37.58 o 
   7   3  19        7.15      -43.39     39.75 o 
   8   3  19      351.48      375.85     47.63 o 
   9   3  19       74.39       66.54     44.97 o 
  10   3  19        5.30      -19.43     43.62 o 
  11   3  19        1.93      -50.73     45.54 o 
   0   4  19      463.35      465.57     50.64 o 
   1   4  19      821.30      755.87     43.16 o 
   2   4  19       35.36      -44.74     30.87 o 
   3   4  19      487.63      514.13     41.76 o 
   4   4  19       48.07       78.57     39.10 o 
   5   4  19        7.07       25.48     40.53 o 
   6   4  19      164.02      157.63     41.80 o 
   7   4  19       57.40       53.08     41.65 o 
   8   4  19       37.25      114.09     42.79 o 
   9   4  19       82.04       19.28     44.04 o 
  10   4  19        0.85      -18.33     50.51 o 
   1   5  19      102.31      108.58     35.24 o 
   2   5  19       22.55      -41.33     39.47 o 
   3   5  19        0.27       40.51     34.67 o 
   4   5  19        1.16        3.07     39.16 o 
   5   5  19      453.23      452.85     49.10 o 
   6   5  19       12.73       -7.39     42.12 o 
   7   5  19        1.71       60.99     45.14 o 
   8   5  19        2.13      -32.44     43.16 o 
   9   5  19       86.77       20.95     46.86 o 
   0   6  19      333.06      353.67     50.53 o 
   1   6  19      116.16       57.58     35.43 o 
   2   6  19       35.78        5.18     34.03 o 
   3   6  19       30.05      -21.37     36.36 o 
   4   6  19      175.96      208.25     38.71 o 
   5   6  19        9.50        6.19     37.83 o 
   6   6  19      144.98      148.43     47.56 o 
   7   6  19        4.52       -9.78     46.06 o 
   8   6  19        7.72       12.82     47.75 o 
   1   7  19       11.48        8.08     40.65 o 
   2   7  19      422.94      430.47     43.73 o 
   3   7  19       11.62       10.53     38.49 o 
   4   7  19      207.54      189.10     39.46 o 
   5   7  19        0.31       11.70     39.23 o 
   6   7  19       83.42       76.05     41.53 o 
   7   7  19        7.55       14.78     62.94 o 
   0   8  19      141.52      187.55     68.82 o 
   1   8  19       11.42       60.09     44.94 o 
   2   8  19        2.52      -66.96     44.64 o 
   3   8  19       41.28       89.66     52.61 o 
   4   8  19      157.34      229.03     40.99 o 
   0   0  20      250.92      173.86     80.20 o 
   1   0  20       60.74      123.43     68.60 o 
   2   0  20       33.89        8.31     67.36 o 
   3   0  20       64.57       14.00     54.57 o 
   4   0  20       85.27      123.57     56.66 o 
   5   0  20       20.17      -39.30     53.13 o 
   6   0  20       22.45       58.97     66.12 o 
   7   0  20        0.29       47.46     59.88 o 
   8   0  20      690.03      609.16    119.10 o 
   9   0  20       32.65       20.90     95.73 o 
  10   0  20      245.99      309.98    108.37 o 
  11   0  20       24.38       14.70     89.78 o 
   1   1  20      137.80      191.71     46.81 o 
   2   1  20      546.93      636.50     61.40 o 
   3   1  20       90.40       83.99     40.70 o 
   4   1  20       97.07      110.87     39.47 o 
   5   1  20        2.25      -15.40     37.96 o 
   6   1  20      212.73      235.78     45.69 o 
   7   1  20       84.83       48.40     50.40 o 
   8   1  20       63.30      103.50     51.76 o 
   9   1  20        3.45       13.03     51.69 o 
  10   1  20        9.73      -27.22     64.40 o 
  11   1  20       33.55       40.20     54.54 o 
   0   2  20        7.25       -3.77     51.21 o 
   1   2  20        0.09       15.78     36.89 o 
   2   2  20       87.84      131.67     39.96 o 
   3   2  20       62.48        9.34     37.45 o 
   4   2  20      359.03      278.61     42.38 o 
   5   2  20        6.72      -28.33     39.30 o 
   6   2  20      254.41      261.53     72.84 o 
   7   2  20        0.37       -2.14     53.42 o 
   8   2  20       26.56       -0.21     42.85 o 
   9   2  20       11.78       32.36     43.50 o 
  10   2  20       21.24       39.76     48.27 o 
   1   3  20       78.44       23.93     37.63 o 
   2   3  20        7.75       34.00     39.30 o 
   3   3  20       64.89       46.44     40.58 o 
   4   3  20      171.54      126.29     45.54 o 
   5   3  20       14.12      -19.19     40.07 o 
   6   3  20       71.22        0.18     42.40 o 
   7   3  20       50.52       85.33     44.58 o 
   8   3  20       18.17       12.11     45.10 o 
   9   3  20       18.80       34.54     46.44 o 
  10   3  20        2.65      -22.66     43.98 o 
   0   4  20      167.00      144.32     58.61 o 
   1   4  20      479.90      507.70     50.39 o 
   2   4  20        2.69       -0.52     34.51 o 
   3   4  20        3.09       11.68     49.63 o 
   4   4  20      216.26      223.96     46.29 o 
   5   4  20        5.85      -35.44     41.28 o 
   6   4  20       89.18       20.09     44.59 o 
   7   4  20      133.97      199.62     49.04 o 
   8   4  20        4.88        2.66     44.28 o 
   9   4  20       57.76        5.90     46.82 o 
   1   5  20       10.80        8.88     35.68 o 
   2   5  20      400.05      466.70     48.40 o 
   3   5  20       17.06       30.89     40.96 o 
   4   5  20      108.25      159.61     43.75 o 
   5   5  20       30.36        3.82     44.94 o 
   6   5  20       74.54       79.66     49.31 o 
   7   5  20       27.63      -11.33     46.76 o 
   8   5  20       84.22       30.08     47.78 o 
   0   6  20      496.77      448.72     70.40 o 
   1   6  20        0.11       20.43     36.13 o 
   2   6  20       50.74       59.40     37.98 o 
   3   6  20       15.98       -8.58     37.75 o 
   4   6  20       86.75       65.49     43.66 o 
   5   6  20       20.48       42.28     46.77 o 
   6   6  20      451.39      509.78     55.13 o 
   7   6  20      109.79      143.45     49.30 o 
   1   7  20       38.37       35.59     44.28 o 
   2   7  20        8.42      -15.12     39.72 o 
   3   7  20       35.51       64.13     40.42 o 
   4   7  20       59.80       70.87     42.83 o 
   5   7  20       12.02      -31.39     41.59 o 
   1   1  21        3.21      -34.05     38.57 o 
   2   1  21       34.36      -37.85     40.48 o 
   3   1  21        0.16      -50.28     53.13 o 
   4   1  21      114.33      124.05     41.63 o 
   5   1  21      262.45      319.95     46.28 o 
   6   1  21       39.91       64.17     43.79 o 
   7   1  21       24.31       38.33     77.11 o 
   8   1  21       35.69        8.79     51.92 o 
   9   1  21       31.90       33.84     54.08 o 
   0   2  21      163.06      142.65     55.23 o 
   1   2  21       13.61      -57.32     38.88 o 
   2   2  21       63.33       35.68     40.79 o 
   3   2  21      147.65      161.99     41.93 o 
   4   2  21       73.17       94.53     42.45 o 
   5   2  21       39.50       34.79     41.33 o 
   6   2  21        9.26       18.23     56.07 o 
   7   2  21       63.86       47.66     49.83 o 
   8   2  21       28.62       26.51     56.27 o 
   9   2  21       27.67      -21.65     53.46 o 
   1   3  21      308.74      355.04     45.08 o 
   2   3  21      119.58      121.40     75.98 o 
   3   3  21        0.45       38.35     41.23 o 
   4   3  21      198.68      224.39     55.59 o 
   5   3  21       85.30      119.69     70.47 o 
   6   3  21        9.12      -36.82     52.30 o 
   7   3  21       30.92       39.98     60.92 o 
   8   3  21       72.56       69.43     53.10 o 
   0   4  21       35.37        6.11     56.92 o 
   1   4  21       19.08       20.22     41.08 o 
   2   4  21        5.70      -37.21     40.15 o 
   3   4  21        4.13       -1.08     49.31 o 
   4   4  21      168.03      106.53     70.61 o 
   5   4  21        5.88       49.76     44.09 o 
   6   4  21       28.15       22.91     45.56 o 
   7   4  21       19.29      -27.71     45.32 o 
   8   4  21        3.07      -69.52     46.34 o 
   1   5  21       82.72       46.62     48.57 o 
   2   5  21       18.10       38.45     66.19 o 
   3   5  21        0.44      -62.95     41.97 o 
   4   5  21       29.92       46.59     52.50 o 
   5   5  21       51.72       16.36     45.13 o 
   6   5  21       23.94       94.20     48.03 o 
   0   6  21       35.53       65.60    100.89 o 
   1   6  21       19.71      -59.38     51.66 o 
   2   6  21       32.75       80.28     46.34 o 
   3   6  21      195.88      158.46     48.04 o 
   4   6  21        8.09       51.10     47.92 o 
   5   6  21        7.41       28.25     59.09 o 
   1   7  21      192.08      203.26     49.00 o 
   0   0  22      430.58      325.59     87.63 o 
   1   0  22       54.24       48.72     57.96 o 
   2   0  22       85.34       69.52     75.37 o 
   3   0  22      229.87      317.41     66.82 o 
   4   0  22       21.63        5.02     60.65 o 
   5   0  22       66.74      106.90     65.97 o 
   6   0  22       32.99       22.85     78.42 o 
   7   0  22      292.61      398.10     90.44 o 
   8   0  22       20.43      -60.46    101.92 o 
   1   1  22      162.50      270.77     45.90 o 
   2   1  22        3.35       28.51     42.56 o 
   3   1  22       18.43      -32.60     40.61 o 
   4   1  22        0.00       61.71     59.94 o 
   5   1  22      124.62        4.15     44.81 o 
   6   1  22       19.77       -2.37     45.70 o 
   7   1  22       16.85      100.07     61.78 o 
   8   1  22        3.20      -48.23     56.99 o 
   0   2  22      110.19       84.93     59.44 o 
   1   2  22        0.71      -24.93     41.90 o 
   2   2  22       12.73       13.05     41.99 o 
   3   2  22        8.37      -54.77     42.79 o 
   4   2  22       20.61       18.74     44.64 o 
   5   2  22        0.75      -17.01     51.42 o 
   6   2  22       30.55       38.21     56.25 o 
   7   2  22       35.93       18.52     56.97 o 
   1   3  22       29.03        4.22     43.14 o 
   2   3  22       78.90       73.79     45.46 o 
   3   3  22       20.22        9.65     47.58 o 
   4   3  22       45.90      119.12     55.54 o 
   5   3  22       11.32      -16.53     50.87 o 
   6   3  22        4.55       68.19     55.46 o 
   7   3  22        0.35      -62.09     80.92 o 
   0   4  22       60.40      120.73     65.61 o 
   1   4  22       16.94       20.57     42.50 o 
   2   4  22        2.62      -25.96     50.87 o 
   3   4  22      197.37      249.77     58.82 o 
   4   4  22        1.03       36.35     52.98 o 
   5   4  22       13.03      -14.74     54.60 o 
   6   4  22       57.27      -78.64     52.42 o 
   1   5  22      200.64      152.03     55.45 o 
   2   5  22       53.30       58.49     53.54 o 
   3   5  22        5.28       16.88     53.64 o 
   4   5  22       46.54        4.74     72.33 o 
   1   1  23       25.53       44.13     45.65 o 
   2   1  23       31.59      124.39     45.52 o 
   3   1  23       23.34      -33.89     42.81 o 
   4   1  23       20.32      -54.45     45.68 o 
   5   1  23       55.60       86.21     48.89 o 
   6   1  23       21.08       11.10     59.74 o 
   0   2  23      421.13      569.96    111.42 o 
   1   2  23      149.46      170.99     48.83 o 
   2   2  23        7.82       -3.06     51.35 o 
   3   2  23       26.28      -40.68     59.36 o 
   4   2  23       74.07      -17.13     86.79 o 
   5   2  23        6.85       58.46     58.63 o 
   1   3  23      222.55      248.36     50.25 o 
   2   3  23       82.99      133.11     48.98 o 
   3   3  23        3.13      -36.86     53.78 o 
   4   3  23        4.07      -70.16     52.23 o 
   0   4  23        0.08       49.35     67.47 o 
   1   4  23       17.97       78.32     46.11 o 
   2   4  23        4.93       91.36     55.83 o 
   3   4  23      110.15      185.11     60.89 o 
   0   0  24        6.14       40.88     96.22 o 
   1   0  24       98.46       43.77     66.51 o 
   2   0  24       85.59      115.43     70.53 o 
   3   0  24        0.60       58.45     70.03 o 
   1   1  24        5.99       28.96     46.76 o 
   2   1  24       55.50       81.70     50.45 o 
   3   1  24        0.62       59.48     48.10 o 
   0   2  24       96.18       97.18     71.29 o 
   1   2  24       10.22      -33.61     44.56 o 
   2   2  24       18.64       16.82     48.21 o 
                                                 
